# Supplementary material for: Effect of a hospital-wide campaign on COVID-19 vaccination uptake among healthcare workers in the context of raised concerns for life-threatening side effects
Source: PLoS One. 2021 Oct 1;16(10):e0258236. doi: 10.1371/journal.pone.0258236 (PMC8486118; doi:10.1371/journal.pone.0258236)
Supplement: S2 Appendix — (XLSX) [file pone.0258236.s002.XLSX]

## Sheet: DATA
ID	AGE	SEX	PREG_PLAN	TYPE	BMI	SMOKE_O	SMOKE_M	DRINK	RD	KD	ND	DM	CVD	CD	AUTOIMM	MENTALILL	ALLERGIE	Allergen	ALLERGIE_LEVEL	CHILD	PARENTS	FEVER	VOMIT	DIARRHEA	HEADACHE	FATIGUE	CHILL	MYALGIA	ARTHRALGIA	URTICARIA	DYSPNOEA	SHOCK	HB_TREATMENT	HB_HOSPITALIZE	PAIN	REDNESS	SWELLING	P_TREATMENT	P_HOSPITALIZE	DAMAGE	EFFICIENCY	G_RECOG	COVID1	COVID2	COVID3	COVID4	COVID5	C_RECOG1	C_RECOG2
1	37	1		2	24.9649	아니오	2	1	2	2	2	2	2	2	2	2	2			2	2	1	2	2	1	1	1	1	2	2	2	2	2	2	1	2	2	2	2	2		1	2	2	2	0	1	1	1
2	30	1		5	29.0548	예	1	1	2	2	2	2	2	2	2	2	2			0	1	1	2	1	1	1	1	1	1	2	2	2	2	2	1	2	2	2	2	2		1	2	2	2	0	2	6	6
3	41	2	2	2	18.7783	아니오	2	2	2	2	2	2	2	2	2	2	2			2	2	2	2	2	2	2	2	2	2	2	2	2	2	2	2	2	2	2	2	2		1	2	2	2	0	2	1	1
4	26	2	2	5	19.7055	아니오	2	2	2	2	2	2	2	2	2	2	2			0	2	1	2	2	1	1	1	1	2	2	2	2	2	2	2	2	2	2	2	2		1	2	2	2	0	3	1	1
5	28	1		1	29.321	과거 흡연	2	1	2	2	2	2	2	2	2	2	2			0	2	1	2	2	1	1	1	1	1	2	2	2	2	2	1	2	2	2	2	1	2	1	2	1	1	0	1	1	1
6	34	2	2	2	21.7784	아니오	2	2	2	2	2	2	2	2	2	2	2			0	2	2	2	2	2	1	1	2	2	2	2	2	2	2	2	2	2	2	2	2		1	2	2	2	0	1	1	1
7	26	1		5	22.5981	아니오	2	1	2	2	2	2	2	2	2	2	2			0	1	2	2	2	2	2	2	1	2	2	2	2	2	2	2	2	2	2	2	2		1	2	2	2	0	1	1	1
8	44	2	2	1	19.052	아니오	2	2	2	2	2	2	2	2	2	2	2			0	2	1	2	2	1	1	1	1	1	2	2	2	2	2	1	1	1	2	2	2		1	2	2	2	0	3	1	1
9	31	2	2	5	28.3531	아니오	2	1	2	2	2	1	2	2	2	1	2			0	2	1	2	2	2	2	1	1	2	2	2	2	2	2	2	2	2	2	2	2		1	2	2	2	0	1	1	1
10	37	1		1	22.5827	아니오	2	1	2	2	2	2	2	2	2	2	2			2	2	2	2	2	2	2	2	2	2	2	2	2	2	2	1	2	2	2	2	2		1	2	2	2	0	3	6	6
11	29	1		1	23.6614	아니오	2	2	2	2	2	2	2	2	2	2	2			1	2	1	2	2	1	1	1	1	2	2	2	2	2	2	2	2	2	2	2	2		1	2	1	1	0	4	1	1
12	24	2	2	4	21.9899	아니오	2	1	2	2	2	2	2	2	2	2	2			0	1	1	2	2	1	1	1	1	2	2	2	2	2	2	1	2	2	2	2	2		2	2	1	2	0	3	6	6
13	48	1		2	29.7265	아니오	2	2	2	2	2	1	2	2	2	2	2			2	2	2	2	2	2	2	2	2	2	2	2	2	2	2	2	2	2	2	2	2		1	2	1	1	0	2	1	1
14	28	1		5	30.4218	아니오	2	1	2	2	2	2	2	2	2	2	2			0	1	1	2	2	2	1	1	1	2	2	2	2	2	2	2	2	2	2	2	2		1	2	2	2	0	4	6	6
15	25	2	2	1	22.2656	아니오	2	1	2	2	2	2	2	2	2	2	2			0	1	1	2	2	2	1	1	2	2	2	2	2	2	2	1	1	2	2	2	2		1	2	2	1	0	3	1	1
16	25	2	2	1	20.5761	아니오	2	1	2	2	2	2	2	2	2	2	2			0	1	1	1	2	1	1	1	1	2	2	2	2	2	2	1	2	2	2	2	1	3	1	2	2	2	0	4	1	1
17	36	2	2	5	25.3906	아니오	2	1	2	2	2	2	2	2	2	2	1	2	1	0	2	1	2	2	2	1	2	1	1	2	2	2	2	2	1	1	2	2	2	2		1	2	2	2	0	2	6	6
18	30	2	2	5	20.0288	아니오	2	1	2	2	2	2	2	2	2	2	2			0	2	1	1	1	1	1	1	1	1	2	2	2	2	2	1	1	1	2	2	1	4	1	2	2	2	0	1	1	1
19	26	2	2	1	21.0938	아니오	2	2	2	2	2	2	2	2	2	2	2			0	2	1	2	1	1	1	1	1	1	2	2	2	2	2	1	2	2	2	2	2		1	2	1	1	0	1	6	6
20	34	1		3	23.255	예	1	2	2	2	2	2	2	2	2	2	2			0	1	2	2	2	1	1	2	1	2	2	2	2	2	2	1	2	2	2	2	2		1	2	2	2	0	4	6	6
21	29	1		5	25.3069	아니오	2	1	2	2	2	2	2	2	2	2	2			1	2	1	2	2	1	1	1	1	2	2	2	2	2	2	2	2	2	2	2	2		2	2	1	2	0	2	6	6
22	39	2	2	1	21.0772	아니오	2	1	2	2	2	2	2	2	2	2	2			2	1	2	2	2	2	2	2	2	2	2	2	2	2	2	2	2	2	2	2	2		1	2	2	2	0	1	1	1
23	33	1		2	20.7476	아니오	2	2	2	2	2	2	2	2	2	2	2			0	1	2	2	2	2	2	2	2	2	2	2	2	2	2	2	2	2	2	2	2		1	2	2	2	0	1	1	1
24	33	2	2	4	17.6693	아니오	2	2	2	2	2	2	2	2	2	2	2			0	2	1	2	2	1	1	1	1	2	2	2	2	2	2	1	2	1	2	2	2		1	2	2	2	0	2	1	1
25	25	2	2	1	19.3792	아니오	2	2	2	2	2	2	2	2	2	2	2			0	2	1	2	2	2	2	1	1	2	2	2	2	2	2	1	2	2	2	2	2		1	2	2	2	0	4	1	1
26	24	2	2	3	25.9909	아니오	2	2	2	2	2	2	2	2	2	2	2			0	2	1	2	2	1	1	1	1	2	2	2	2	1	2	1	2	2	2	2	1	3	1	2	2	2	0	1	1	1
27	34	1		5	31.6374	아니오	2	2	2	2	2	2	2	2	2	2	2			1	2	2	2	2	1	1	2	1	2	2	2	2	2	2	1	2	2	2	2	2		1	2	2	2	0	4	1	1
28	42	1		5	25.3934	과거 흡연	2	1	2	2	2	2	1	2	2	2	2			2	2	2	2	2	2	2	1	1	2	2	2	2	2	2	1	2	2	2	2	2		1	2	2	2	0	2	1	1
29	42	2	2	1	24.0346	아니오	2	1	2	2	2	2	2	2	2	2	1	2	1	0	1	2	2	2	2	1	2	1	2	2	2	2	2	2	1	2	1	2	2	2		1	2	2	2	0	3	6	1
30	30	1		1	23.4075	아니오	2	1	2	2	2	2	2	2	2	2	2			0	2	2	2	2	2	1	2	2	2	2	2	2	2	2	1	2	2	2	2	2		1	2	2	2	0	2	1	1
31	41	1		5	26.4236	과거 흡연	2	1	2	2	2	2	2	2	2	2	2			2	2	2	2	2	2	1	2	2	2	2	2	2	2	2	1	2	2	2	2	2		1	2	2	2	0	2	1	6
32	24	2	2	5	21.3382	예	1	2	2	2	2	2	2	2	2	2	1	2	1	0	1	1	2	2	1	1	1	1	2	2	2	2	2	2	1	2	2	2	2	2		1	2	1	1	0	2	6	6
33	31	2	2	5	21.4844	아니오	2	2	2	2	2	1	2	2	2	2	2			1	2	1	1	2	1	1	1	1	2	2	2	2	2	2	2	1	2	2	2	1	1	1	2	2	2	0	4	6	6
34	37	1		3	22.7244	예	1	1	2	2	2	2	2	1	2	2	2			2	1	1	2	2	1	1	1	1	2	2	2	2	2	2	1	2	2	2	2	1	2	1	2	1	1	0	4	6	6
35	48	1		3	24.2215	예	1	1	2	2	2	2	2	2	2	2	2			2	2	1	2	2	2	2	2	2	2	2	2	2	2	2	2	2	2	2	2	2		1	2	2	2	0	2	3	3
36	49	1		5	22.0932	과거 흡연	2	1	2	2	2	2	2	2	2	2	2			1	2	1	2	2	1	1	1	2	2	2	2	2	2	2	2	2	2	2	2	2		2	2	2	2	0	3	1	1
37	30	2	2	2	20.2848	아니오	2	1	2	2	2	2	2	2	2	2	2			0	2	1	2	2	1	1	1	1	2	2	2	2	2	2	1	2	2	2	2	1	3	1	2	2	2	0	1	1	1
38	30	2	2	5	23.1405	아니오	2	1	2	2	2	2	2	2	2	2	2			0	2	1	2	2	1	1	1	1	2	2	2	2	2	2	1	2	2	2	2	2		1	2	2	2	0	4	1	1
39	41	1		5	26.7949	예	1	2	2	2	2	2	2	2	2	2	2			0	2	1	2	2	1	1	1	1	2	2	2	2	2	2	1	2	1	2	2	1	2	1	2	2	2	0	3	1	1
40	43	1		2	27.7323	아니오	2	2	2	2	2	2	2	2	2	2	2			3	1	2	2	2	1	1	1	1	1	2	2	2	2	2	1	2	2	2	2	2		1	2	2	2	0	2	5	5
41	34	2	2	1	21.4844	아니오	2	1	2	2	2	2	2	2	2	2	2			2	1	1	2	2	2	1	1	1	2	2	2	2	2	2	1	1	1	2	2	2		1	2	2	2	0	4	6	6
42	38	1		2	21.4844	아니오	2	2	2	2	2	2	2	2	2	2	2			1	2	2	2	2	2	2	2	2	2	2	2	2	2	2	1	2	2	2	2	2		1	2	1	2	0	1	6	6
43	37	1		3	29.0612	아니오	2	2	2	2	2	2	2	2	2	2	2			1	2	1	2	1	1	1	1	1	1	2	2	2	2	2	1	1	1	2	2	2		1	2	1	2	0	4	1	1
44	35	2	2	1	21.3593	아니오	2	2	2	2	2	2	2	2	2	2	2			1	2	2	2	2	2	1	1	1	1	2	2	2	2	2	1	2	2	2	2	2		1	2	1	2	0	1	1	1
45	24	2	2	1	19.9594	아니오	2	2	2	2	2	2	2	2	2	2	2			0	2	2	2	2	1	1	2	1	2	2	2	2	2	2	1	2	2	2	2	2		1	2	1	1	2	1	1	1
46	25	2	2	4	18.6709	아니오	2	1	2	2	2	2	2	2	2	2	2			0	2	1	2	2	1	1	1	1	1	2	2	2	2	2	1	2	1	2	2	1	2	1	2	1	1	0	4	3	1
47	25	1		2	24.3911	아니오	2	2	2	2	2	2	2	2	2	2	2			0	2	1	2	2	1	1	1	1	2	2	2	2	2	2	1	2	2	2	2	1	2	1	2	1	1	0	1	1	1
48	30	2	2	4	18.902	아니오	2	2	2	2	2	2	2	2	2	2	2			0	2	1	1	1	1	1	1	1	1	2	2	2	1	2	1	2	2	2	2	1	4	1	2	1	1	2	3	1	1
49	34	2	2	5	19.1001	예	1	1	2	2	2	2	2	2	2	2	2			0	2	1	2	2	1	1	1	1	1	2	2	2	2	2	1	2	2	2	2	2		1	2	2	2	0	1	2	2
50	38	2	2	2	22.4323	아니오	2	2	2	2	2	2	2	2	2	2	2			2	2	2	2	2	1	1	1	1	2	2	2	2	2	2	1	1	1	2	2	1	3	1	2	1	1	0	3	2	2
51	52	1		2	31.378	예	1	1	2	2	2	2	1	2	2	2	2			2	2	1	2	2	2	1	1	1	2	2	2	2	2	2	2	2	2	2	2	2		1	2	2	1	0	3	6	6
52	39	1		5	26.2596	아니오	2	1	2	2	2	2	2	2	2	1	2			1	2	1	2	2	2	2	2	1	2	2	2	2	2	2	2	2	2	2	2	2		1	2	2	2	0	1	3	3
53	50	1		5	22.9481	과거 흡연	2	1	2	2	2	2	2	2	2	2	2			2	2	2	2	2	2	1	2	2	2	2	2	2	2	2	1	2	2	2	2	2		1	2	2	2	0	3	6	6
54	36	2	2	1	22.5827	아니오	2	1	2	2	2	2	2	2	2	2	2			2	1	1	2	2	2	1	1	1	1	2	2	2	2	2	1	2	2	2	2	1	1	1	2	2	2	0	2	1	1
55	30	2	2	1	19.0677	아니오	2	2	2	2	2	2	2	2	2	2	2			0	2	1	2	2	1	1	2	1	1	2	2	2	2	2	1	2	1	2	2	1	3	2	2	2	2	0	3	1	1
56	40	2	2	5	21.0938	아니오	2	2	2	2	2	2	2	2	2	2	2			0	2	1	2	2	1	1	1	1	1	2	2	2	2	2	1	2	1	2	2	2		1	2	2	2	0	4	2	2
57	45	1		2	30.6689	아니오	2	2	2	2	2	2	1	2	2	2	2			2	2	2	2	2	2	1	2	2	2	2	2	2	2	2	1	2	2	2	2	2		1	2	2	2	1	1	1	1
58	25	1		5	22.921	아니오	2	2	2	2	2	2	2	2	2	2	2			0	1	1	2	2	1	1	1	1	1	2	2	2	2	2	2	2	2	2	2	1	4	1	2	1	1	0	3	1	1
59	35	1		2	18.6453	아니오	2	2	2	2	2	2	2	2	2	2	2			1	2	1	2	2	2	1	1	1	1	2	2	2	2	2	2	2	2	2	2	2		1	2	1	1	0	2	1	1
60	28	2	2	1	21.9363	아니오	2	1	2	2	2	2	2	2	2	2	2			0	1	2	2	2	2	2	2	2	2	2	2	2	2	2	2	2	2	2	2	2		1	2	2	2	1	3	2	2
61	33	2	2	1	21.6128	아니오	2	2	2	2	2	2	2	2	2	2	2			0	2	2	2	2	2	2	2	2	2	2	2	2	2	2	1	2	2	2	2	2		1	2	1	1	0	4	4	4
62	33	1		5	26.1224	예	1	2	2	2	2	2	2	2	2	2	2			2	2	1	2	2	2	1	2	1	1	2	2	2	1	2	2	2	2	2	2	1	3	1	2	1	1	0	4	1	1
63	30	2	2	1	20.2848	아니오	2	1	2	2	2	2	2	2	2	2	2			0	2	1	2	2	1	1	2	1	2	2	2	2	2	2	1	2	2	2	2	2		1	2	2	1	0	2	6	6
64	29	2	2	3	29.0437	아니오	2	1	1	2	2	2	2	2	2	2	2			0	2	1	2	2	2	1	1	1	2	2	2	2	2	2	1	1	1	2	2	2		1	2	2	2	0	2	6	6
65	36	1		2	19.9184	아니오	2	1	2	2	2	2	2	2	2	2	2			2	1	2	2	2	1	1	2	1	2	2	2	2	2	2	2	2	2	2	2	2		2	2	1	1	0	3	1	1
66	33	2	2	2	19.8177	아니오	2	2	2	2	2	2	2	2	2	2	2			1	1	1	2	2	2	1	1	1	2	2	2	2	2	2	1	2	2	2	2	2		1	2	1	1	0	1	1	1
67	39	1		5	26.595	아니오	2	2	2	2	2	2	2	2	2	2	2			2	2	2	2	2	2	1	2	1	1	2	2	2	2	2	1	1	1	2	2	1	2	1	2	2	2	0	4	6	6
68	37	1		5	26.7299	아니오	2	1	2	2	2	2	2	2	2	2	2			0	2	2	2	2	2	2	2	2	2	2	2	2	2	2	2	2	2	2	2	1	1	1	2	2	2	0	1	1	1
69	38	1		2	26.3656	아니오	2	1	2	2	2	2	2	2	2	2	2			2	1	1	2	2	1	1	1	1	1	2	2	2	2	2	1	1	2	2	2	2		1	2	2	2	0	1	1	1
70	33	2	2	1	32.7442	아니오	2	1	2	2	2	2	2	2	2	2	1	2	1	0	1	1	2	1	1	1	1	1	2	2	2	2	2	2	1	1	1	2	2	1	2	1	2	2	2	0	3	1	1
71	26	2	2	5	19.1327	아니오	2	1	2	2	2	2	2	2	2	2	2			0	1	1	2	2	2	1	1	1	2	2	2	2	2	2	1	1	1	2	2	2		1	2	2	2	0	3	1	1
72	30	2	2	3	19.6283	아니오	2	2	2	2	2	2	2	2	2	2	2			0	2	1	2	2	2	1	2	1	1	2	2	2	2	2	1	2	1	2	2	2		1	2	2	2	0	4	1	1
73	41	2	2	2	20.7008	아니오	2	1	2	2	2	2	2	1	1	1	2			0	1	1	2	1	1	1	1	1	2	2	2	2	2	2	2	2	2	2	2	1	3	1	2	1	1	0	1	1	1
74	48	1		4	21.2228	과거 흡연	2	1	2	2	2	2	1	2	2	2	2			2	2	1	2	2	1	1	1	1	1	2	2	2	2	2	1	2	2	2	2	2		1	2	2	2	0	2	1	6
75	48	2	2	5	18.4425	아니오	2	2	2	2	2	2	2	2	2	2	2			0	2	2	2	2	2	2	2	2	2	2	2	2	2	2	2	2	2	2	2	2		1	2	2	2	0	2	1	1
76	48	2	2	1	26.5625	아니오	2	2	2	2	2	2	2	2	2	2	2			1	2	1	2	2	1	1	1	1	2	1	2	2	2	2	1	1	2	2	2	1	4	1	2	2	2	0	3	1	1
77	28	1		5	30.6689	아니오	2	1	2	2	2	2	2	2	2	2	2			0	1	1	2	2	1	1	1	1	1	2	2	2	2	2	1	1	2	2	2	1	2	2	2	2	2	0	3	6	6
78	25	2	2	1	21.2183	아니오	2	2	2	2	2	2	2	2	2	2	2			0	2	2	2	2	2	2	2	1	1	2	2	2	2	2	1	2	2	2	2	2		2	2	2	2	0	3	1	1
79	43	2	2	1	20.4294	아니오	2	1	2	2	2	2	2	2	2	2	1	2	1	0	2	1	2	2	1	1	1	1	1	2	2	2	2	2	1	2	1	2	2	2		1	2	1	1	2	2	1	1
80	46	1		2	25.2826	아니오	2	2	2	2	2	1	1	2	2	2	2			2	1	2	2	2	2	2	2	2	2	2	2	2	2	2	1	2	2	2	2	2		1	2	1	1	0	3	2	2
81	41	2	2	1	23.1206	아니오	2	1	2	2	2	2	2	2	2	2	2			3	2	1	1	2	1	1	1	1	1	2	2	2	2	2	1	2	1	2	2	2		2	2	2	2	0	2	6	6
82	28	1		5	28.4055	아니오	2	2	2	2	2	2	2	2	2	2	2			0	1	1	2	2	1	1	1	1	1	2	2	2	1	2	2	2	2	2	2	2		2	2	1	1	0	4	1	1
83	30	1		5	24.7721	아니오	2	1	2	2	2	2	2	2	2	2	2			0	1	1	2	2	1	1	2	2	2	2	2	2	2	2	1	2	2	2	2	2		2	2	2	2	0	3	6	6
84	25	1		5	27.0416	아니오	2	2	2	2	2	2	1	2	2	2	2			0	2	2	2	2	2	2	2	2	2	2	2	2	2	2	1	2	2	2	2	2		1	2	2	2	0	1	6	6
85	34	2	2	1	19.8791	아니오	2	2	2	2	2	2	2	2	2	2	2			0	1	1	2	2	1	1	2	1	1	2	2	2	2	2	1	2	2	2	2	1	2	1	2	2	2	1	3	1	1
86	26	1		1	23.4568	아니오	2	2	2	2	2	2	2	2	2	2	2			0	2	1	2	2	1	1	2	1	2	2	2	2	2	2	1	2	2	2	2	1	2	2	2	1	1	0	3	1	6
87	30	2	2	1	30.8463	아니오	2	1	2	2	2	2	2	2	2	2	2			0	1	1	2	2	1	2	1	1	1	2	2	2	2	2	2	2	2	2	2	2		1	2	2	1	0	4	1	1
88	26	2	2	1	19.6283	아니오	2	1	2	2	2	2	2	2	2	2	2			0	1	2	2	2	1	1	1	1	1	2	2	2	2	2	2	2	2	2	2	2		1	2	2	2	0	2	1	1
89	28	2	2	1	28.0404	아니오	2	2	2	2	2	2	2	2	2	2	2			0	1	2	2	2	2	2	2	2	2	2	2	2	2	2	2	2	2	2	2	2		1	2	2	2	0	2	1	1
90	36	1		5	32.1466	아니오	2	2	2	2	2	2	2	2	2	2	2			1	2	2	2	2	2	1	1	1	2	2	2	2	2	2	2	2	2	2	2	2		1	2	2	1	0	2	6	6
91	28	1		1	22.3863	과거 흡연	2	2	2	2	2	2	2	2	2	2	2			0	2	1	2	2	1	1	1	2	2	2	2	2	1	2	2	2	2	2	2	1	4	1	2	2	1	0	1	1	1
92	26	2	2	1	21.0828	아니오	2	2	2	2	2	2	2	2	2	2	2			0	1	1	2	2	1	1	1	1	2	2	2	2	2	2	1	1	1	2	2	2		2	2	2	2	0	1	1	6
93	29	1		3	21.2953	아니오	2	1	2	2	2	2	2	2	2	2	2			0	2	2	2	2	2	1	2	2	2	2	2	2	2	2	1	2	2	2	2	2		2	2	1	1	0	2	1	1
94	25	2	2	4	23.0681	아니오	2	1	2	2	2	2	2	2	2	2	2			0	2	1	2	2	1	1	1	2	2	2	2	2	2	2	1	2	2	2	2	1	3	1	2	2	2	0	1	1	1
95	27	2	2	4	23.6614	아니오	2	2	2	2	2	2	2	2	2	2	2			0	2	1	2	2	1	1	2	1	2	2	2	2	2	2	1	1	1	1	2	1	3	1	2	2	2	0	2	1	1
96	26	2	2	1	18.9069	아니오	2	1	2	2	2	2	2	2	2	2	2			0	2	1	2	2	2	1	1	1	2	2	2	2	2	2	2	2	2	2	2	2		1	2	2	2	0	1	1	1
97	36	2	2	5	19.5312	아니오	2	2	1	2	2	2	2	2	2	2	2			0	2	1	2	2	1	1	1	1	2	2	2	2	2	2	1	2	2	2	2	2		1	2	1	1	0	3	1	1
98	38	1		2	27.7551	아니오	2	2	2	2	2	2	2	2	2	2	2			1	1	1	1	2	1	1	1	1	2	2	2	2	2	2	1	2	2	2	2	2		1	2	2	2	0	1	1	1
99	47	2	2	5	24.4646	아니오	2	2	2	2	2	2	2	2	2	2	2			2	2	2	2	2	2	1	2	1	2	2	2	2	2	2	1	2	1	2	2	2		1	2	2	2	0	1	6	6
100	30	2	2	1	33.0579	아니오	2	1	2	2	2	1	2	2	2	2	1	2	1	0	2	2	2	2	1	2	2	2	2	2	2	2	2	2	2	2	2	2	2	2		1	2	1	1	0	3	1	1
101	49	1		5	23.2438	예	1	1	2	2	2	2	2	2	2	2	2			2	2	2	2	2	2	2	2	1	2	2	2	2	2	2	2	2	2	2	2	2		1	2	2	2	0	2	1	1
102	36	1		2	30.4218	아니오	2	1	2	2	2	2	2	2	2	2	2			2	2	2	2	2	2	1	2	1	2	2	2	2	2	2	1	2	1	2	2	2		1	2	2	2	0	3	3	3
103	30	2	2	1	22.0386	아니오	2	1	2	2	2	2	2	2	2	2	1	2	1	0	2	1	2	2	2	1	1	1	2	2	2	2	2	2	1	2	2	2	2	2		1	2	2	2	0	3	1	1
104	23	2	2	5	25.4767	아니오	2	2	2	2	2	2	2	2	2	2	2			0	1	1	2	1	1	1	1	1	1	2	2	2	2	2	1	1	1	2	2	2		2	2	2	2	0	4	6	6
105	43	1		1	22.3435	과거 흡연	2	1	2	2	2	2	1	2	2	2	2			2	2	2	2	2	2	2	2	2	2	2	2	2	2	2	2	2	2	2	2	2		1	2	2	1	0	1	6	6
106	56	2	2	2	19.2277	아니오	2	1	2	2	2	2	2	2	2	2	2			1	2	1	2	2	1	1	1	1	2	2	2	2	2	2	1	2	1	2	2	1	3	1	2	2	2	0	2	1	1
107	39	2	2	5	23.4375	아니오	2	2	2	2	2	2	2	2	2	2	2			1	2	1	2	2	1	1	1	1	1	2	2	2	2	2	2	2	2	2	2	2		1	2	2	2	0	1	6	6
108	47	2	2	1	16.901	아니오	2	1	2	2	2	2	2	2	2	2	2			2	2	1	2	2	1	1	1	1	1	2	2	2	2	2	1	2	1	2	2	2		1	2	2	2	0	3	6	6
109	37	1		2	22.3863	아니오	2	1	2	2	2	2	2	2	2	2	2			2	1	2	2	2	2	2	2	1	2	2	2	2	2	2	1	2	2	2	2	2		1	2	2	2	0	2	6	6
110	37	2	2	1	19.0443	아니오	2	1	2	2	2	2	2	2	2	2	2			2	2	1	1	1	1	1	1	1	1	2	2	2	2	2	1	2	1	2	2	1	4	1	2	2	2	0	4	1	1
111	46	2	2	1	15.2531	아니오	2	2	2	2	2	2	2	2	2	2	2			2	1	2	2	2	1	1	2	1	2	2	2	2	2	2	1	2	2	2	2	2		1	2	2	2	0	2	1	1
112	49	2	2	5	28.8415	아니오	2	1	2	2	2	2	2	2	2	2	2			1	2	1	2	2	2	2	2	2	2	2	2	2	2	2	2	2	2	2	2	2		1	2	2	2	0	4	1	1
113	37	2	2	1	23.03	아니오	2	1	2	2	2	2	2	2	2	2	2			0	2	2	2	2	1	1	1	1	1	2	2	2	2	2	2	2	2	2	2	2		1	1	2	2	2	2	6	6
114	28	2	2	1	20.6852	아니오	2	1	2	2	2	2	2	2	2	2	1	2	1	0	1	1	2	2	1	1	1	1	1	2	2	2	2	2	1	2	1	2	2	2		1	2	2	2	0	1	2	2
115	44	1		5	22.1453	예	1	1	2	2	2	1	2	2	2	2	2			0	2	2	2	2	2	1	2	2	1	2	2	2	2	2	1	1	1	2	2	2		2	2	2	2	0	3	1	1
116	58	1		5	27.6361	예	1	1	2	2	2	1	2	2	2	2	2			1	2	2	2	2	2	2	1	1	2	2	2	2	2	2	1	2	2	2	2	2		1	2	2	2	0	2	1	6
117	32	1		5	28.7105	예	1	1	2	2	2	2	2	2	2	2	2			0	1	1	2	1	1	1	1	1	2	2	2	2	2	2	1	2	2	2	2	1	4	1	2	2	2	0	1	2	2
118	34	1		1	22.7204	아니오	2	1	2	2	2	2	2	2	2	2	2			0	2	1	2	2	1	1	1	2	2	2	2	2	2	2	2	2	2	2	2	2		1	2	2	2	0	3	6	6
119	26	2	2	1	22.231	아니오	2	2	2	2	2	2	2	2	2	2	2			0	1	1	2	2	1	1	1	1	2	2	1	2	2	2	1	1	1	2	2	1	2	1	2	2	2	0	3	6	6
120	56	1		2	27.7575	아니오	2	1	2	2	2	2	1	2	2	2	2			2	2	2	2	2	2	1	2	1	2	2	2	2	2	2	1	1	2	2	2	2		1	2	2	2	0	2	1	1
121	57	1		2	24.4418	아니오	2	1	1	2	2	2	2	2	2	2	2			2	2	1	2	2	1	1	2	1	1	2	2	2	2	2	1	2	2	2	2	2		1	2	2	2	0	2	1	1
122	52	2	2	2	21.7865	아니오	2	2	2	2	2	2	2	1	2	2	2			3	2	2	2	2	2	2	2	2	2	2	2	2	2	2	2	2	2	2	2	2		1	2	2	2	0	1	6	6
123	28	2	2	1	25.0762	아니오	2	1	2	2	2	2	2	2	2	2	2			0	1	1	2	2	1	1	2	1	2	2	2	2	2	2	1	2	2	2	2	2		1	2	2	2	0	2	1	1
124	43	2	2	1	21.0772	아니오	2	2	2	2	2	2	2	2	2	2	2			2	1	2	2	2	2	1	2	1	2	2	2	2	2	2	1	2	2	2	2	2		1	2	2	2	0	1	2	2
125	37	2	2	1	27.3438	아니오	2	2	2	2	2	2	2	2	2	2	2			0	2	2	2	2	2	1	2	1	2	2	2	2	2	2	1	2	2	2	2	2		1	2	2	2	0	3	1	1
126	40	1		2	22.231	아니오	2	2	2	2	2	2	2	2	2	2	2			0	2	1	2	2	2	1	1	1	2	2	2	2	2	2	2	2	2	2	2	2		1	2	2	2	0	3	3	3
127	29	2	2	5	21.6041	아니오	2	2	2	2	2	2	2	2	2	2	2			0	1	1	2	2	1	1	1	1	2	2	2	2	2	2	1	2	1	2	2	2		1	2	2	2	0	3	6	6
128		2	2	1	21.4844	아니오	2	2	2	2	2	2	2	2	2	2	2			2	1	1	2	2	1	1	1	1	2	2	2	2	2	2	1	2	1	2	2	2		1	2	1	1	0	3	6	6
129	41	1		5	21.4996	예	1	1	2	2	2	2	2	2	2	2	2			2	2	1	2	2	2	1	2	1	2	2	2	2	2	2	1	2	2	2	2	2		1	2	2	2	2	1	3	3
130	58	2	2	5	23.1399	아니오	2	2	2	2	2	2	2	2	2	2	2			2	2	2	2	2	2	2	2	2	2	2	2	2	2	2	2	2	2	2	2	2		1	1	1	2	0	2	1	1
131	35	2	2	1	19.563	아니오	2	2	2	2	2	2	2	2	2	2	2			1	2	1	2	2	2	1	1	1	2	2	2	2	2	2	1	1	1	2	2	2		1	2	2	2	0	4	1	1
132	50	2	2	1	19.2277	아니오	2	2	2	2	2	2	2	2	2	2	2			2	2	1	2	2	2	1	1	1	2	2	2	2	2	2	2	2	1	2	2	2		1	2	2	1	0	3	1	1
133	62	1		2	23.8751	아니오	2	2	2	2	2	2	2	2	2	2	2			2	2	2	2	2	2	1	2	2	2	2	2	2	2	2	2	2	2	2	2	2		1	2	2	1	0	2	1	1
134	50	1		2	27.3588	아니오	2	1	2	2	2	2	2	2	2	2	2			3	2	2	2	2	2	1	2	1	2	2	2	2	2	2	2	2	2	2	2	2		1	2	2	2	0	4	1	1
135		2	2	1	24.6548	아니오	2	2	2	2	2	2	2	2	2	2	2			2	2	1	2	2	1	1	1	1	1	2	2	2	2	2	1	2	1	2	2	2		1	2	2	2	0	4	2	2
136	22	2	2	5	16.1616	예	1	1	2	2	2	2	2	2	2	2	2			0	1	2	2	2	1	1	2	1	2	2	2	2	2	2	1	2	2	2	2	2		2	2	2	2	0	3	6	6
137	33	1		3	27.7551	아니오	2	1	2	2	2	2	2	2	2	2	2			0	2	1	2	1	2	1	1	1	1	2	2	2	2	2	1	2	2	2	2	1	4	1	2	2	2	0	4	1	1
138	46	2	2	1	19.1467	아니오	2	2	2	2	2	2	2	2	2	2	1	1	1	2	2	2	2	2	1	1	2	1	2	2	2	2	2	2	1	2	2	2	2	2		1	2	2	2	0	2	1	1
139	25	2	2	1	19.4734	아니오	2	2	2	2	2	2	2	2	2	2	2			0	2	1	2	2	2	1	2	1	2	2	2	2	2	2	2	2	2	2	2	2		1	2	2	2	0	3	6	6
140	44	2	2	5	21.9899	아니오	2	2	2	2	2	1	2	1	1	2	2			2	2	2	2	2	2	2	2	1	2	2	2	2	2	2	2	2	2	2	2	2		1	2	2	2	1	3	6	6
141	53	1		5		예	1	1	2	2	2	2	2	2	2	2	2			2	2	2	2	2	2	2	2	2	2	2	2	2	2	2	2	2	2	2	2	2		1	2	2	2	0	1	6	6
142	27	2	2	1	18.1955	아니오	2	2	2	2	2	2	2	2	2	2	2			0	1	1	2	2	1	1	1	1	1	2	2	2	2	2	1	2	1	2	2	1	1	1	2	2	2	0	2	1	1
143	59	1		5	23.6614	예	1	2	2	2	2	1	2	2	2	2	2			2	2	2	2	2	1	1	2	1	2	2	2	2	2	2	2	2	2	2	2	2		1	2	2	2	0	3	1	1
144	28	2	2	1	22.9591	아니오	2	2	2	2	2	2	2	2	2	2	2			0	2	2	2	2	1	1	2	1	2	2	2	2	2	2	1	2	2	2	2	2		1	2	2	2	1	2	1	1
145	31	1		5	31.7418	아니오	2	2	2	2	2	2	2	2	2	2	2			0	1	1	2	2	2	1	1	2	2	2	2	2	2	2	1	2	2	2	2	2		1	2	2	2	0	2	3	3
146	55	2	2	5	22.4323	아니오	2	1	2	2	2	2	2	1	2	2	2			2	2	2	2	2	2	2	2	1	2	2	2	2	2	2	1	2	2	2	2	2		1	2	2	2	0	2	3	3
147	28	2	2	5	20.0777	아니오	2	2	2	2	2	2	2	2	2	2	2			0	2	1	2	2	1	1	1	1	1	2	2	2	2	2	1	2	2	2	2	2		1	2	2	2	0	2	2	2
148	51	2	2	5	24.7768	아니오	2	2	2	2	2	2	2	2	2	2	2			1	2	2	2	2	2	1	2	1	2	2	2	2	2	2	1	2	2	2	2	2		1	2	2	2	0	3	1	1
149	29	1		5	25.4694	아니오	2	2	2	2	2	2	2	2	2	2	2			0	2	1	2	2	1	1	1	1	2	2	2	2	2	2	1	2	2	2	2	1	4	1	2	2	2	0	4	1	1
150	22	1		5	25.2595	예	1	1	2	2	2	2	2	2	2	2	2			0	1	1	2	1	1	1	1	1	1	2	2	2	1	2	2	2	2	2	2	1	3	1	2	2	2	0	3	1	1
151	46	1		5	24.0055	아니오	2	2	2	2	2	2	2	2	2	2	1	2	1	2	2	2	2	2	2	1	2	1	2	2	2	2	2	2	2	2	2	2	2	2		1	2	2	2	0	2	1	1
152	28	1		1	26.4236	아니오	2	1	2	2	2	2	2	2	2	2	1	2	1	0	2	1	2	2	1	1	1	1	1	2	2	2	2	2	1	1	2	2	2	2		1	2	1	1	0	3	1	1
153	27	2	2	1	17.5781	아니오	2	1	2	2	2	2	2	2	2	2	2			0	2	1	2	2	1	1	1	1	1	2	2	2	2	2	1	2	2	2	2	1	3	1	2	2	2	1	3	1	1
154	56	1		5	27.1178	예	1	2	2	2	2	2	2	2	2	2	2			2	1	1	2	2	2	1	1	2	2	2	2	2	2	2	2	2	2	2	2	1	2	1	2	2	2	0	2	1	1
155	28	2	2	5	16.8889	아니오	2	1	2	2	2	2	2	2	2	2	2			0	1	1	2	2	1	1	2	2	2	2	2	2	2	2	1	1	1	2	2	2		1	2	2	2	0	4	1	6
156	37	1		5	25.5605	예	1	1	2	2	2	2	2	2	2	2	2			0	2	2	2	2	2	1	2	2	2	2	2	2	2	2	1	2	2	2	2	2		2	2	2	2	0	3	1	5
157	29	2	1	1	25.7117	아니오	2	1	2	2	2	2	2	2	2	2	2			0	2	1	2	2	2	1	1	1	1	2	2	2	2	2	1	1	1	1	2	2		1	2	2	2	0	4	1	1
158	33	2	2	1	17.7999	아니오	2	1	2	2	2	2	2	2	2	2	2			0	1	2	2	2	2	1	2	2	2	2	2	2	2	2	1	1	1	2	2	2		1	2	2	2	0	3	1	1
159	33	2	2	4	20.4467	아니오	2	2	2	2	2	2	2	2	2	2	2			1	2	2	2	2	2	1	1	1	2	2	2	2	2	2	1	1	1	2	2	2		1	2	2	1	0	1	6	6
160	47	1		2	24.281	아니오	2	1	2	2	2	2	2	2	2	2	2			1	2	2	2	2	2	1	2	2	2	2	2	2	2	2	2	2	2	2	2	2		1	2	2	2	0	1	1	6
161	33	1		5	24.5351	아니오	2	2	2	2	2	2	2	2	2	2	2			1	2	1	2	1	1	1	1	1	1	2	2	2	2	2	1	2	2	2	2	1	3	1	2	2	2	0	3	2	1
162	28	1		5	24.7245	과거 흡연	2	1	2	2	2	2	2	2	2	2	2			0	1	1	2	2	2	1	1	1	1	2	2	2	2	2	1	2	2	2	2	2		1	2	2	2	0	3	2	2
163	32	1		5	27.4145	예	1	1	2	2	2	2	2	2	2	2	2			1	2	2	2	2	2	2	2	2	2	2	2	2	2	2	1	2	2	2	2	2		1	2	2	2	0	3	6	6
164	27	2	2	5	21.3039	아니오	2	1	2	2	2	2	2	2	2	2	1	2	1	0	1	1	2	2	1	1	2	1	2	2	2	2	2	2	1	2	2	2	2	2		1	2	1	2	0	2	2	2
165	35	2	2	2	24.4646	아니오	2	2	2	2	2	2	2	2	2	2	2			1	2	1	2	2	2	2	2	1	2	2	2	2	2	2	1	1	1	2	2	2		1	2	1	2	1	1	6	1
166	30	2	1	1	17.2111	아니오	2	2	2	2	2	2	2	2	2	2	2			0	2	2	2	2	2	1	2	2	2	2	2	2	2	2	2	1	2	2	2	2		2	2	2	2	0	3	3	3
167	49	1		5	26.8136	예	1	1	2	2	2	2	2	2	2	2	2			2	2	2	2	2	2	2	2	1	2	2	2	2	2	2	2	2	2	2	2	1	1	1	2	2	2	0	4	1	1
168	62	1		5	20.2449	아니오	2	1	2	2	2	2	2	2	2	2	2			1	2	1	2	2	2	2	1	1	2	2	2	2	2	2	2	2	1	2	2	2		1	2	2	2	0	2	6	6
169	43	2	2	5	21.2585	아니오	2	1	1	2	2	2	2	2	2	2	2			3	2	2	2	2	2	2	2	2	2	2	2	2	2	2	1	2	2	2	2	2		1	2	2	2	0	2	1	1
170	30	2	2	1	21.5645	아니오	2	2	2	2	2	2	1	2	2	2	1	2	2	0	2	1	1	1	2	2	1	1	2	1	2	2	1	2	2	2	2	2	2	1	3	1	2	2	2	0	2	1	1
171	33	2	2	1	19.0039	아니오	2	2	2	2	2	2	2	2	2	2	2			0	2	2	2	2	2	1	1	1	1	2	2	2	2	2	1	2	2	2	2	1	2	1	2	2	1	0	1	1	1
172	37	2	2	1	24.0055	아니오	2	1	2	2	2	2	2	2	2	2	1	2	2	2	2	2	2	2	1	2	2	1	2	2	2	2	2	2	1	1	1	2	2	2		1	2	2	2	0	1	6	6
173	52	1		3	22.8571	과거 흡연	2	1	2	2	2	2	2	2	2	2	2			2	1	1	2	2	2	2	2	1	2	2	2	2	2	2	1	1	2	2	2	2		2	2	2	2	0	4	6	6
174	34	2	2	1	19.1001	아니오	2	2	2	2	2	2	2	2	2	2	2			0	2	2	2	2	2	1	1	1	2	2	2	2	2	2	2	2	2	2	2	2		1	2	2	2	0	3	1	1
175	41	1		2	24.1115	과거 흡연	2	2	2	2	2	2	2	2	2	2	2			2	2	2	2	2	1	2	1	1	2	2	2	2	2	2	1	2	2	2	2	2		1	2	2	2	0	2	6	6
176	22	2	2	5	21.0828	아니오	2	2	2	2	2	2	2	2	2	2	2			0	1	1	2	2	2	2	1	1	2	2	2	2	2	2	1	2	2	2	2	2		1	2	2	2	0	2	1	1
177	28	1		5	21.3859	예	1	2	2	2	2	2	2	2	2	2	1	2	2	0	1	1	2	2	1	1	1	1	1	2	2	2	2	2	1	2	2	2	2	1	2	1	2	2	2	1	3	1	1
178	48	2	2	2	23.2335	아니오	2	1	1	2	2	2	2	2	2	2	2			1	1	2	2	2	2	2	2	2	2	2	2	2	2	2	1	2	1	2	2	2		1	2	2	2	0	2	1	1
179	35	2	2	1	21.2306	아니오	2	1	1	2	2	2	2	2	2	2	2			1	2	1	2	2	2	1	1	1	2	2	2	2	2	2	1	2	2	2	2	2		1	2	1	1	0	2	6	6
180	39	1		2	31.1791	아니오	2	1	2	2	2	2	2	2	2	2	2			1	2	2	2	2	1	1	1	1	1	2	2	2	2	2	1	2	2	2	2	2		1	2	2	2	0	1	6	6
181	26	1		5	24.8356	아니오	2	2	2	2	2	2	2	2	2	2	2			0	1	1	2	2	1	1	2	1	2	2	2	2	2	2	2	2	2	2	2	2		1	2	2	2	0	2	1	1
182	26	1		1	25.9924	아니오	2	1	2	2	2	2	2	2	2	2	2			0	1	2	2	2	2	1	2	2	2	2	2	2	2	2	1	2	2	2	2	2		1	2	1	1	0	1	6	6
183	37	1		2	25.5036	아니오	2	1	2	2	2	2	2	2	2	2	2			1	2	2	2	2	2	2	2	2	2	2	2	2	2	2	1	1	2	2	2	2		1	2	2	2	0	3	5	5
184	34	2	2	2	25.2363	아니오	2	1	2	2	2	2	2	2	2	2	2			0	2	1	2	2	2	1	2	1	2	2	2	2	2	1	1	1	1	2	2	2		1	2	2	2	0	2	6	6
185	29	2	2	1	20.1951	아니오	2	2	1	2	2	2	2	2	2	2	1	1	3	0	2	2	2	2	1	1	1	1	2	2	1	1	1	1	2	2	2	2	2	1	4	1	2	1	1	0	4	1	1
186	38	2	2	1	20.9644	아니오	2	2	2	2	2	2	2	2	2	2	2			1	2	2	2	2	2	2	2	2	2	2	2	2	2	2	1	1	1	2	2	2		1	2	2	1	0	3	1	1
187	29	2	2	1	19.7239	아니오	2	1	2	2	2	2	2	2	2	2	1	2	1	0	2	2	2	1	1	1	1	1	2	2	2	2	2	2	1	2	2	2	2	2		1	2	2	2	0	3	6	6
188	39	2	2	3	19.0311	아니오	2	1	2	2	2	2	2	2	2	2	2			2	2	1	2	2	1	1	1	1	1	2	2	2	2	2	1	1	1	2	2	1	4	1	2	2	2	2	3	1	1
189	26	2	2	3	20.6852	아니오	2	1	2	2	2	2	2	2	2	2	2			0	2	1	2	2	1	1	1	1	1	2	2	2	2	2	1	2	2	2	2	1	4	1	2	2	2	0	2	1	1
190	22	1		5	25.8264	예	1	1	2	2	2	2	2	2	2	2	2			0	1	2	2	2	2	2	2	1	2	2	2	2	2	2	1	2	2	2	2	2		1	2	2	2	0	3	6	6
191	27	2	2	5	18.8189	아니오	2	2	2	2	2	2	2	2	2	2	2			0	1	1	1	2	2	1	1	1	2	2	2	2	2	2	1	2	2	2	2	1	3	1	2	2	2	0	1	1	1
192	29	2	2	5	20.061	과거 흡연	2	2	2	2	2	2	2	2	2	2	1	2	1	0	2	1	2	1	1	1	1	1	1	2	2	2	2	2	1	2	2	2	2	1	4	1	2	1	2	0	4	1	1
193	51	1		5	24.5351	아니오	2	2	2	2	2	2	2	2	2	2	2			2	2	1	2	2	2	1	2	1	1	2	2	2	2	2	1	2	2	2	2	2		1	2	2	2	0	3	1	1
194	58	1		2	24.5351	과거 흡연	2	2	2	2	2	2	2	2	2	2	2			1	2	2	2	2	2	2	2	2	2	2	2	2	2	2	1	2	2	2	2	2		1	2	2	2	0	3	1	1
195	34	2	2	3	23.3887	아니오	2	1	2	2	2	2	2	2	2	2	2			0	2	1	2	2	2	2	2	1	2	2	2	2	2	2	2	2	2	2	2	2		1	2	2	2	0	1	1	1
196	32	1		2	23.3887	아니오	2	2	2	2	2	2	2	2	2	2	2			0	1	1	2	2	2	2	1	1	2	2	2	2	2	2	2	2	2	2	2	1	1	1	2	2	2	0	1	6	6
197	47	2	2	1	25.5937	아니오	2	1	2	2	2	2	2	2	2	2	1	2	1	2	2	1	2	2	2	2	2	1	2	2	2	2	2	2	2	2	2	2	2	2		2	2	2	2	0	3	4	1
198	28	2	2	1	20.5761	아니오	2	1	2	2	2	2	2	2	2	2	2			0	2	2	2	2	2	1	2	2	2	2	2	2	2	2	1	1	2	2	2	2		1	2	2	2	0	3	6	6
199	33	1		5	25.8264	예	1	2	2	2	2	2	2	2	2	2	2			0	2	1	2	2	1	1	1	1	2	2	2	2	2	2	1	1	1	2	2	2		1	2	2	2	0	4	1	5
200	45	2	2	2	20.4467	아니오	2	2	2	2	2	2	2	2	2	2	2			3	1	2	2	2	2	1	2	2	2	2	2	2	2	2	1	2	2	2	2	2		1	2	2	2	0	1	2	2
201	30	1		1	19.1516	아니오	2	1	2	2	2	2	2	2	2	2	2			0	1	2	2	2	2	1	2	2	2	2	2	2	2	2	1	2	2	2	2	2		1	2	2	2	1	1	1	6
202	56	2	2	5		아니오	2	1	2	1	2	2	2	2	2	2	2			2	2	1	2	2	2	2	2	1	1	2	2	2	2	2	2	2	2	2	2	2		1	2	2	1	0	3	3	3
203	32	1		2	25.2625	아니오	2	1	2	2	2	2	2	2	2	2	2			0	1	1	2	2	2	1	2	1	2	2	2	2	2	2	1	2	2	2	2	2		1	2	2	1	1	2	1	1
204	36	2	2	2	20.3816	아니오	2	1	2	2	2	2	2	2	2	2	2			0	2	2	2	2	2	2	2	2	2	2	2	2	2	2	1	2	2	2	2	2		1	2	2	2	0	2	4	4
205	28	2	2	5	35.6513	예	1	1	1	2	2	2	2	2	2	2	2			1	2	2	2	2	1	2	1	1	1	2	2	2	2	2	1	2	1	2	2	2		2	2	1	2	1	4	1	1
206	37	1		5	31.8047	아니오	2	1	2	2	2	2	2	2	2	2	1	2	2	1	2	1	2	2	2	1	1	1	2	2	2	2	2	2	1	2	2	2	2	1	3	1	2	1	1	0	3	1	1
207	44	1		5	24.8971	아니오	2	1	1	2	2	2	2	2	2	2	1	2	2	1	2	2	2	2	1	1	2	1	2	2	2	2	2	2	1	2	2	2	2	2		1	2	1	1	0	3	6	6
208	58	2	2	2	24.9108	아니오	2	2	2	2	2	2	2	2	2	2	2			0	2	1	2	2	2	1	2	2	2	2	2	2	2	2	1	2	2	2	2	2		1	2	1	1	2	3	2	2
209	47	2	2	5	20.8325	아니오	2	1	2	2	2	2	2	2	2	2	2			2	2	2	2	2	1	1	2	1	2	2	2	2	2	2	1	2	2	2	2	2		1	2	2	2	0	2	6	6
210	36	1		5	26.2596	예	1	1	2	2	2	2	2	2	2	2	2			0	1	2	2	2	2	2	2	2	2	2	2	2	2	2	2	2	2	2	2	2		1	2	2	2	0	4	2	2
211	46	2	2	5	21.2031	아니오	2	2	2	2	2	2	2	2	2	2	2			2	2	1	2	2	1	1	1	1	1	2	2	2	2	2	1	1	1	2	2	2		1	2	2	2	0	3	1	1
212	27	2	2	5	19.563	아니오	2	1	2	2	2	2	2	2	2	2	2			0	1	2	2	2	2	1	1	1	1	2	2	2	2	2	1	2	2	2	2	2		1	2	2	2	0	4	1	1
213	40	2	2	2	19.1001	아니오	2	2	2	2	2	2	2	2	2	2	2			2	1	1	2	1	1	1	1	1	1	2	2	2	2	2	1	1	1	2	2	2		2	2	2	2	0	3	6	6
214	46	2	2	1	21.4844	아니오	2	2	2	2	2	2	2	2	2	2	2			2	2	2	2	2	1	2	2	2	2	2	2	2	2	2	1	2	2	2	2	2		1	2	2	2	0	2	6	6
215	29	1		1	28.0428	아니오	2	2	2	2	2	2	2	2	1	2	2			0	2	2	2	2	2	2	1	1	2	2	2	2	2	2	1	2	2	2	2	1	1	1	2	2	2	0	2	1	1
216	32	1		5	25.2493	아니오	2	2	2	2	2	2	2	2	2	2	2			0	1	1	2	2	1	1	1	2	2	2	2	2	2	2	1	2	2	2	2	1	2	1	2	2	2	0	3	1	2
217	49	1		5	24.4898	예	1	1	2	2	2	2	2	2	2	2	2			0	2	2	2	2	2	2	2	1	2	2	2	2	2	2	1	2	2	2	2	2		1	2	2	2	0	1	2	2
218	26	2	2	1	23.4375	아니오	2	2	2	2	2	2	2	2	2	2	2			0	2	1	2	2	1	1	1	1	2	2	2	2	2	2	1	1	1	2	2	2		1	2	2	2	0	1	6	6
219	54	1		3	27.7323	아니오	2	1	2	2	2	2	2	2	2	2	2			2	2	2	2	2	2	1	2	2	2	2	2	2	2	2	2	2	2	2	2	2		1	2	2	2	0	2	6	3
220	47	2	2	5	20.6575	과거 흡연	2	1	2	2	2	2	2	2	2	2	2			0	1	1	2	2	2	2	2	2	2	2	2	2	2	2	1	1	1	2	2	2		1	1	1	1	0	4	6	3
221	48	2	2	5	23.3355	아니오	2	1	2	2	2	2	2	2	2	2	1	2	2	2	1	1	2	2	1	1	1	1	1	2	2	2	2	2	1	2	1	2	2	1	4	1	2	2	2	0	3	1	1
222	33	2	2	1	24.2188	아니오	2	2	1	2	2	2	2	2	2	2	2			0	2	1	2	2	2	1	2	2	2	2	2	2	2	2	2	2	2	2	2	2		1	2	2	2	0	1	2	2
223	35	2	2	1	17.4449	아니오	2	2	2	2	2	2	2	2	2	2	2			0	1	1	2	2	2	2	2	2	2	2	2	2	2	2	1	2	1	2	2	2		1	2	2	2	1	1	2	2
224	50	2	2	5	20.8889	아니오	2	2	2	2	2	2	2	2	2	2	2			2	2	2	2	2	1	1	2	2	2	2	2	2	2	2	2	2	2	2	2	2		1	2	2	2	0	3	3	3
225	41	2	2	5	23.4375	아니오	2	1	2	2	2	2	2	2	2	2	2			2	2	2	2	2	1	1	1	1	2	2	2	2	2	2	1	1	2	2	2	2		1	2	2	2	0	3	1	1
226	57	2	2	2	20.3125	아니오	2	1	2	2	2	2	2	2	2	2	2			3	1	2	2	2	2	1	2	2	2	2	2	2	2	2	2	2	2	2	2	2		1	2	2	2	0	2	1	1
227	35	1		2	23.7228	아니오	2	1	2	2	2	2	2	2	2	2	2			0	2	1	2	2	2	1	1	1	2	2	2	2	2	2	1	2	2	2	2	2		1	2	2	2	2	1	1	1
228	63	1		5	22.4913	아니오	2	1	2	2	2	2	2	2	2	2	2			2	2	2	2	2	2	2	2	2	2	2	2	2	2	2	2	2	2	2	2	2		1	2	2	2	0	1	1	1
229	53	1		5	29.0657	과거 흡연	2	1	2	2	2	1	2	2	2	2	2			3	2	2	2	2	2	2	2	2	2	2	2	2	2	2	1	2	2	2	2	2		1	2	2	2	0	2	6	6
230	27	1		5	31.1614	과거 흡연	2	2	2	2	2	2	2	2	2	2	2			0	1	1	2	2	1	1	1	1	2	2	2	2	2	2	1	2	2	2	2	2		2	2	2	2	0	3	1	6
231	26	2	2	1	20.0796	아니오	2	1	1	2	2	2	2	2	2	2	2			0	2	1	2	2	1	1	1	2	2	2	2	2	2	2	1	2	2	2	2	1	2	1	2	2	2	0	3	1	1
232	46	1		5	25.9455	아니오	2	2	2	2	2	2	2	2	2	2	2			0	1	1	2	2	1	1	1	1	2	2	2	2	2	2	2	2	2	2	2	1	3	1	2	2	2	0	1	6	6
233	22	2	2	5	19.7777	아니오	2	1	2	2	2	2	2	2	2	2	2			0	1	2	2	2	2	2	2	1	2	2	2	2	2	2	1	2	1	2	2	2		1	2	2	2	0	2	1	6
234	56	1		4	24.3375	예	1	2	2	2	2	2	2	2	2	2	1	2	1	2	2	1	2	2	2	2	2	2	2	2	2	2	2	2	2	2	2	2	2	2		1	2	2	2	0	3	1	1
235	46	1		5	22.2291	예	1	1	2	2	2	2	2	2	2	2	2			2	1	2	2	2	1	1	2	1	2	2	2	2	2	2	1	2	2	2	2	2		1	2	2	2	0	1	1	1
236	40	2	2	1	24.6548	아니오	2	2	2	2	2	2	2	2	2	2	2			1	2	1	2	2	1	1	1	1	1	2	2	2	2	2	1	1	2	2	2	1	4	1	2	2	2	0	3	1	1
237	31	2	2	1	19.433	아니오	2	2	2	2	2	2	2	2	2	2	2			0	1	2	2	2	2	1	1	2	2	2	2	2	2	2	1	2	2	2	2	2		2	2	2	2	0	2	1	1
238	35	2	2	1	21.2245	아니오	2	1	2	2	2	2	2	2	2	2	2			0	2	2	2	2	2	2	2	1	2	2	2	2	2	2	1	1	1	2	2	2		1	2	2	2	0	1	1	1
239	24	2	2	1	18.591	아니오	2	1	2	2	2	2	2	2	2	2	2			0	1	1	2	2	1	1	1	1	1	2	2	2	2	2	1	2	1	2	2	1	4	2	2	2	2	0	3	6	1
240	23	2	2	1	22.4813	아니오	2	1	2	2	2	2	2	2	1	2	2			0	1	1	1	2	1	1	2	1	2	2	2	2	2	2	1	2	2	2	2	2		1	2	1	1	0	4	1	1
241	43	2	2	1	22.2063	아니오	2	1	2	2	2	2	2	2	2	2	2			1	2	2	2	2	1	2	2	1	2	2	2	2	2	2	1	2	2	2	2	2		1	2	2	2	0	4	6	6
242	52	1		5	23.3887	아니오	2	1	2	2	2	2	2	2	2	2	2			3	2	2	2	2	2	1	2	1	2	2	2	2	2	2	2	2	2	2	2	2		1	2	2	2	1	1	6	6
243	24	2	2	1	20.3223	아니오	2	1	2	2	2	2	2	2	2	2	2			0	1	1	2	2	1	1	1	1	1	2	2	2	2	2	2	2	2	2	2	1	3	1	2	2	2	0	3	6	6
244	32	2	2	1	21.875	아니오	2	2	2	2	2	2	2	2	2	2	2			0	1	1	2	2	1	1	1	1	1	2	2	2	2	2	1	1	1	2	2	2		1	2	2	2	0	2	3	1
245	27	2	2	1	21.5645	아니오	2	2	2	2	2	2	2	2	2	2	2			0	2	1	2	2	1	1	1	1	2	2	2	2	2	2	2	2	2	2	2	2		1	2	2	2	0	3	6	6
246	29	2	2	3	22.5827	아니오	2	1	2	2	2	2	2	2	2	2	2			1	2	2	2	2	1	1	2	2	2	2	2	2	2	2	1	2	2	2	2	2		1	2	2	2	0	4	6	1
247	27	1		5	24.7252	예	1	1	2	2	2	2	2	2	2	2	2			0	1	1	2	2	2	1	1	1	2	2	2	2	2	2	1	2	2	2	2	2		2	2	2	2	0	1	6	6
248	37	1		2	28.089	아니오	2	2	2	2	2	2	2	2	2	2	2			1	1	1	2	2	2	1	2	1	2	2	2	2	2	2	1	1	1	2	2	2		1	2	2	2	0	2	1	1
249	56	1		2	26.1738	과거 흡연	2	1	2	2	2	2	2	2	2	2	2			2	1	1	2	2	2	1	1	1	2	2	2	2	2	2	1	2	1	2	2	1	3	1	2	2	1	1	2	1	1
250	43	2	2	1	18.4265	아니오	2	1	2	2	2	2	2	2	2	2	2			0	1	1	2	2	1	1	1	1	1	2	2	2	2	2	2	2	2	2	2	1	1	1	2	2	1	1	2	1	1
251	44	2	2	5	33.3205	아니오	2	2	2	2	2	2	2	2	2	2	1	2	2	2	2	2	2	2	2	2	2	1	2	2	2	2	2	2	1	2	2	2	2	2		1	2	2	2	0	3	6	6
252	26	2	2	1	20.9566	아니오	2	1	2	2	2	2	2	2	2	2	1	2	1	0	1	1	2	1	1	1	1	1	1	2	2	2	2	2	1	2	2	2	2	2		1	2	2	2	0	3	1	1
253	50	2	2	1	18.0802	아니오	2	2	2	2	2	2	2	2	2	2	2			1	2	1	2	2	1	1	1	1	1	2	2	2	2	2	1	2	2	2	2	2		2	2	2	1	0	4	6	6
254	31	2	1	1	20.83	아니오	2	2	2	2	2	2	2	2	2	2	2			2	2	1	2	2	2	1	1	1	1	2	2	2	2	2	1	1	1	2	2	1	2	1	2	2	2	0	3	1	1
255	25	2	2	3	20.1733	아니오	2	1	2	2	2	2	2	2	2	2	2			0	2	1	2	2	1	1	1	1	1	2	2	2	1	2	1	2	1	2	2	1	4	1	2	1	1	0	4	6	6
256	37	1		5	22.7244	예	1	1	1	2	2	2	2	2	2	2	2			0	1	1	2	2	2	2	1	1	2	2	2	2	2	2	2	2	2	2	2	2		1	2	2	2	0	3	1	1
257	27	2	2	1	15.625	아니오	2	2	2	2	2	2	2	2	2	2	2			0	1	1	1	2	1	2	1	1	1	2	1	1	2	2	1	2	2	2	2	1	1	1	2	2	2	0	3	6	6
258	25	1		3	20.5191	아니오	2	2	2	2	2	2	2	2	2	2	2			0	1	2	2	2	1	2	1	1	2	2	2	2	2	2	1	2	2	2	2	2		2	2	2	2	0	2	1	1
259	51	2	2	1	22.5827	아니오	2	2	2	2	2	2	1	2	2	2	2			2	2	1	2	2	1	1	1	1	2	2	2	2	2	2	1	2	2	2	2	1	3	1	2	2	1	0	3	1	1
260	29	2	2	1	19.313	아니오	2	1	2	2	2	2	2	2	2	2	2			0	1	2	2	2	2	2	2	2	2	2	2	2	2	2	2	2	2	2	2	2		1	2	2	2	0	3	1	1
261	45	2	2	1	23.4952	아니오	2	2	2	2	2	2	2	2	2	2	1	2	2	1	1	1	2	2	1	1	1	1	1	2	2	2	2	2	1	1	1	2	2	1	4	2	2	2	2	0	1	1	6
262	41	2	2	2	24.6893	아니오	2	2	2	2	2	2	2	2	2	2	2			2	2	2	2	2	2	1	1	1	2	2	2	2	2	2	1	1	1	2	2	2		1	2	1	1	0	2	6	6
263	38	1		5	28.0899	예	1	2	2	2	2	2	2	2	2	2	2			1	2	2	2	2	2	2	2	2	2	2	2	2	2	2	2	2	2	2	2	2		1	2	2	2	0	2	3	3
264	24	2	2	1	19.2277	아니오	2	2	2	2	2	2	2	2	2	2	2			0	1	2	2	2	2	1	1	2	2	2	2	2	2	2	2	2	2	2	2	2		2	2	2	2	0	3	1	6
265	27	1		5	22.4913	예	1	1	2	2	2	2	2	2	2	2	2			0	2	2	2	2	2	1	2	2	2	2	2	2	2	2	1	2	2	2	2	2		1	2	2	2	0	3	1	1
266	28	2	2	1	18.6709	아니오	2	2	2	2	2	2	2	2	2	2	2			0	2	1	2	2	1	1	1	1	2	1	2	2	2	2	1	1	2	2	2	1	1	1	2	2	2	0	3	1	1
267	28	2	2	1	19.5312	아니오	2	2	2	2	2	2	2	2	2	2	2			0	2	1	2	2	1	1	1	1	1	2	2	2	2	2	1	2	1	2	2	2		1	2	2	2	0	4	1	1
268	56	1		5	22.9854	예	1	1	2	2	2	2	2	2	2	2	2			2	2	2	2	2	2	2	2	1	2	2	2	2	2	2	2	2	2	2	2	2		1	2	2	1	0	4	6	6
269	32	2	2	1	19.3337	아니오	2	1	2	2	2	2	2	2	2	2	2			1	2	1	2	2	2	2	2	2	2	2	2	2	2	2	1	1	1	2	2	2		1	2	2	2	0	4	1	1
270	29	2	2	1	21.2084	아니오	2	2	2	2	2	2	2	2	2	2	1	2	1	0	2	1	2	2	2	1	1	1	1	2	2	2	2	2	1	2	2	2	2	2		1	2	2	2	0	1	1	1
271	30	2	2	5	21.7993	아니오	2	1	2	2	2	2	2	2	2	2	2			0	1	1	2	2	1	1	1	1	2	2	2	2	2	2	1	1	1	2	2	1	4	1	2	1	2	0	2	1	1
272	28	2	2	5	21.5645	아니오	2	2	2	2	2	2	2	2	2	2	2			0	1	1	2	2	2	1	1	2	2	2	2	2	2	2	2	2	2	2	2	2		1	2	2	2	0	1	2	2
273	51	1		5	19.5354	과거 흡연	2	1	2	2	2	2	2	2	2	2	2			1	2	1	2	2	1	1	1	1	2	2	2	2	2	2	1	2	2	2	2	2		2	2	2	2	0	3	6	6
274	41	2	2	1	17.9282	아니오	2	2	1	2	2	2	1	2	2	2	2			1	2	1	2	1	1	1	1	1	1	1	2	2	2	2	2	2	2	2	2	2		1	2	2	1	0	4	1	1
275	27	1		1	24.5693	아니오	2	1	2	2	2	2	2	2	2	2	2			0	2	2	2	2	2	1	2	1	2	2	2	2	2	2	1	2	2	2	2	2		1	2	2	2	0	2	1	1
276	28	1		5	28.0557	아니오	2	2	2	2	2	2	2	2	2	2	2			0	2	2	2	2	2	2	2	2	2	2	2	2	2	2	2	2	2	2	2	2		2	2	2	2	0	3	6	6
277	42	1		2	27.1731	과거 흡연	2	1	2	2	2	2	2	2	2	2	2			2	2	2	2	2	2	1	2	1	2	2	2	2	2	2	2	2	2	2	2	2		1	2	2	2	0	1	5	6
278	23	2	2	1	22.4996	아니오	2	1	2	2	2	2	2	2	2	2	2			0	1	2	2	2	2	1	1	1	2	2	2	2	2	2	1	2	2	2	2	2		1	2	2	2	0	1	6	6
279	40	1		2	22.3021	아니오	2	1	2	2	2	2	2	2	2	2	2			1	2	2	2	2	2	1	2	2	2	2	2	2	2	2	1	2	2	2	2	2		1	2	2	2	0	2	6	6
280	47	2	2	1	22.5827	아니오	2	2	2	2	2	2	2	2	2	2	2			1	2	2	2	2	2	1	2	2	2	2	1	2	2	2	2	2	2	2	2	2		1	2	2	2	0	3	1	1
281	45	1		5	27.968	아니오	2	2	2	2	2	2	2	2	2	2	2			2	2	2	2	2	2	2	2	1	2	2	2	2	2	2	1	2	2	2	2	2		1	2	1	1	0	4	2	2
282	35	1		5	25.9259	예	1	1	2	2	2	2	2	2	2	2	2			1	1	2	2	2	2	2	2	2	2	2	2	2	2	2	2	2	2	2	2	2		1	2	2	2	0	1	6	6
283	28	2	2	1		아니오	2	2	2	2	2	2	2	2	2	2	2			0	2	1	2	1	1	1	1	1	2	2	2	2	2	2	1	2	2	2	2	1	3	1	2	2	1	0	3	6	1
284	51	1		4	24.6181	아니오	2	1	2	2	2	2	1	2	2	2	2			0	2	2	2	2	2	1	2	1	1	2	2	2	2	2	2	2	2	2	2	2		1	2	2	2	0	3	3	3
285	26	2	2	4	20.1733	아니오	2	1	2	2	2	2	2	2	2	2	1	2	1	0	1	2	2	2	1	1	1	1	2	2	2	2	2	2	1	2	2	2	2	1	4	1	2	2	2	0	2	1	1
286	30	2	2	4	18.591	아니오	2	2	2	2	2	2	2	2	2	2	2			0	2	1	2	2	1	1	1	1	2	2	2	2	2	2	1	2	2	2	2	1	4	1	2	2	2	0	1	6	6
287	26	1		1	23.9869	아니오	2	1	2	2	2	2	2	2	2	2	2			0	1	2	2	2	2	1	2	1	2	2	2	2	2	2	2	2	2	2	2	1	1	1	2	2	2	0	1	6	6
288	24	2	2	1	31.2213	아니오	2	2	2	2	2	2	2	2	2	2	2			0	2	1	2	2	1	1	1	1	1	2	1	2	2	2	1	1	1	2	2	1	3	1	2	2	2	0	3	6	6
289	31	2	2	1	29.0006	아니오	2	1	2	2	2	2	2	2	2	2	2			0	2	1	2	2	1	1	1	1	1	2	2	2	2	2	1	2	1	2	2	2		1	2	2	2	2	4	2	2
290	33	2	2	1	23.6244	아니오	2	1	2	2	2	2	2	2	2	2	2			2	1	1	2	2	2	1	1	1	2	2	2	2	2	2	1	2	2	2	2	2		1	2	2	2	0	3	6	6
291	40	1		2	23.8884	과거 흡연	2	1	2	2	2	2	2	2	2	2	2			1	2	1	2	2	2	2	1	2	2	2	2	2	2	2	2	2	2	2	2	2		1	2	2	2	0	2	1	1
292	27	2	2	5	23.5078	아니오	2	1	2	2	2	2	2	2	2	2	2			0	1	2	2	2	1	1	1	2	2	2	2	2	2	2	1	2	2	2	2	2		1	2	2	2	0	3	1	1
293	47	2	2	1	19.1406	아니오	2	2	2	2	2	2	2	2	2	2	2			1	2	1	1	2	1	2	1	1	1	2	2	2	2	2	2	2	2	2	2	1	3	2	2	2	2	0	4	1	1
294	42	2	2	1	24.9395	아니오	2	2	2	2	2	2	2	2	2	2	2			1	2	1	2	2	1	1	1	1	1	2	2	2	2	2	1	1	1	2	2	2		1	2	2	2	0	1	1	1
295	36	2	2	1	21.4536	아니오	2	2	2	2	2	2	2	2	2	2	2			1	1	2	2	2	2	2	2	1	2	2	2	2	2	2	2	2	2	2	2	2		1	2	1	1	1	1	1	1
296	36	1		5	23.1834	아니오	2	2	2	2	2	2	2	2	2	2	2			1	2	2	2	2	2	2	1	1	2	2	2	2	2	2	2	2	2	2	2	2		1	2	2	2	0	1	1	1
297	38	1		2	21.9671	아니오	2	1	2	2	2	2	2	2	2	2	2			2	1	2	2	2	2	1	2	1	2	2	2	2	2	2	1	2	2	2	2	2		1	2	1	1	0	2	1	1
298	32	1		5	32.2831	과거 흡연	2	1	2	2	2	2	2	2	2	2	2			0	1	1	1	2	1	1	1	1	2	2	2	2	2	2	2	2	2	2	2	2		1	1	2	2	2	3	1	1
299	26	2	2	1	20.0474	아니오	2	1	1	2	2	2	2	2	2	2	2			0	2	1	2	2	1	1	1	1	2	2	2	2	2	2	2	2	2	2	2	2		2	2	2	2	0	3	1	1
300	25	1		1	19.3792	과거 흡연	2	1	2	2	2	2	2	2	2	2	2			0	2	1	2	2	1	1	1	1	2	2	2	2	2	2	2	2	2	2	2	2		1	2	2	2	0	1	1	1
301	48	1		5	21.2245	아니오	2	1	2	2	2	2	2	2	2	2	2			1	2	2	2	2	2	1	1	1	1	2	2	2	2	2	2	2	2	2	2	2		1	2	2	2	0	3	1	1
302	48	2	2	5	20.2848	과거 흡연	2	2	2	2	2	2	2	2	2	2	2			1	2	2	2	2	1	1	2	1	2	2	2	2	2	2	1	2	2	2	2	2		1	2	2	2	0	3	1	1
303	33	2	2	1	21.7555	아니오	2	2	2	2	2	2	2	2	2	2	2			2	1	2	2	2	2	1	2	2	1	2	2	2	2	2	1	1	2	2	2	2		1	2	1	1	0	2	1	1
304	23	2	2	1	22.151	아니오	2	1	2	2	2	2	2	2	2	2	2			0	2	1	2	2	1	1	1	1	1	2	2	2	1	2	1	1	1	1	2	1	3	2	2	1	1	0	4	1	1
305	48	1		2	25.8264	예	1	1	2	2	2	2	2	2	2	2	2			2	2	2	2	2	2	2	2	2	2	2	2	2	2	2	2	2	2	2	2	2		1	2	2	2	1	1	1	1
306	32	1		3	26.6749	아니오	2	1	2	2	2	2	2	2	2	2	2			0	2	1	2	2	2	1	1	2	2	2	2	2	2	2	2	1	2	2	2	2		1	2	2	2	0	1	6	6
307	32	1		5	26.7949	예	1	1	2	2	2	2	2	2	2	2	2			0	2	2	2	2	2	2	1	2	2	2	2	2	2	2	1	2	2	2	2	2		1	2	2	2	0	3	1	1
308	26	2	2	1	19.5293	아니오	2	2	2	2	2	2	2	2	2	2	2			0	1	1	2	2	1	1	1	1	1	2	2	2	2	2	1	2	2	2	2	1	4	1	2	1	1	0	3	1	1
309	26	2	2	1	23.6244	아니오	2	2	2	2	2	2	2	2	2	2	2			0	1	1	2	2	2	1	1	1	2	2	2	2	2	2	1	2	1	2	2	2		1	2	2	2	0	3	1	1
310	24	2	2	1	20.1956	아니오	2	2	2	2	2	2	2	2	2	2	2			0	2	1	2	2	1	1	1	1	2	2	2	2	2	2	1	1	1	2	2	2		1	2	2	2	0	2	1	1
311	36	2	2	1	21.8871	아니오	2	2	1	1	2	2	2	2	1	2	2			0	1	1	2	2	1	1	1	1	1	2	2	2	2	2	2	2	2	2	2	1	3	2	2	1	1	1	3	1	1
312	36	2	2	2	25.5937	아니오	2	1	2	2	2	2	2	2	2	2	2			0	1	1	2	2	2	1	1	1	2	2	2	2	2	2	1	2	2	2	2	2		1	2	2	1	0	2	1	1
313	27	2	2	1	28.306	아니오	2	1	2	2	2	2	2	2	2	2	2			0	2	2	2	2	2	1	1	2	2	2	2	2	2	2	1	2	2	2	2	2		1	2	2	2	0	3	1	1
314	49	1		5	25.2493	아니오	2	1	2	2	2	2	2	2	2	2	1	2	1	2	1	2	2	2	2	1	2	1	2	2	2	2	2	2	1	2	2	2	2	2		1	2	2	2	0	1	6	6
315	22	2	2	1	22.6757	아니오	2	2	2	2	2	2	2	2	2	2	2			0	1	2	2	2	1	1	1	1	2	2	2	2	2	2	1	2	2	2	2	2		2	2	2	2	2	2	6	1
316	53	1		2	23.4375	예	1	2	2	2	2	1	2	2	2	2	2			2	2	2	2	2	2	1	1	1	2	2	2	2	2	2	1	1	1	2	2	2		1	2	2	2	0	2	1	1
317	49	1		2	25.5102	과거 흡연	2	2	2	2	2	2	2	2	2	2	2			2	2	1	2	2	1	1	1	1	1	2	2	2	2	2	1	2	2	2	2	2		1	2	2	2	0	3	1	1
318	48	2	2	1	24.1415	아니오	2	2	2	2	2	2	2	2	2	2	2			2	2	1	2	2	1	1	1	1	1	2	2	2	2	2	2	2	2	2	2	1	4	1	2	2	2	0	3	1	1
319	50	2	2	4	26.2336	아니오	2	2	2	2	2	2	2	2	2	2	2			0	1	1	2	1	1	1	1	1	1	2	2	2	2	2	1	2	1	2	2	1	3	1	2	2	2	0	3	1	1
320	38	2	2	1	19.6506	아니오	2	2	2	2	2	2	2	2	2	2	2			0	2	2	2	2	1	1	2	1	2	2	2	2	2	2	1	1	2	2	2	2		1	2	2	2	1	3	6	6
321	22	1		5	27.017	예	1	1	2	2	2	2	2	2	2	2	2			0	2	2	2	2	2	2	2	2	2	2	2	2	2	2	1	2	2	2	2	2		2	2	2	2	0	2	6	6
322	55	2	2	5	25.3155	아니오	2	2	2	2	2	2	2	2	2	2	2			2	2	2	2	2	2	2	1	1	2	2	2	2	2	2	2	2	2	2	2	2		1	2	2	2	0	3	3	3
323	28	2	2	1	16.4237	아니오	2	2	2	2	2	2	2	2	2	2	2			0	1	1	2	2	1	1	1	2	2	2	2	2	2	2	1	1	2	2	2	2		1	2	1	1	0	3	1	1
324	50	2	2	5	27.0993	아니오	2	2	2	2	2	2	2	2	2	2	2			1	2	1	2	2	2	1	2	1	1	2	2	2	2	2	1	1	2	2	2	2		1	2	2	2	0	3	2	2
325	28	2	2	4	18.424	아니오	2	2	2	2	2	2	2	2	2	2	2			0	1	1	2	2	1	1	1	1	1	2	2	2	2	2	1	2	2	2	2	2		1	2	2	2	0	3	1	1
326	27	2	2	1	19.7777	아니오	2	2	2	2	2	2	2	2	2	2	2			0	1	1	2	2	1	1	1	1	2	2	2	2	1	2	1	1	1	1	2	1	2	1	2	2	2	0	2	1	1
327	46	2	2	5	21.4844	아니오	2	2	2	2	2	2	2	2	2	2	2			2	2	2	2	2	2	1	2	1	2	2	2	2	2	2	2	2	2	2	2	2		1	2	2	1	0	3	3	3
328	30	2	2	4	20.1348	아니오	2	2	2	2	2	2	2	2	2	2	2			0	1	1	2	1	1	2	1	1	2	2	2	2	2	2	1	1	1	2	2	1	2	1	2	2	2	2	3	1	1
329	27	2	2	1	21.4844	아니오	2	1	2	2	2	2	2	2	2	2	2			0	1	1	2	2	1	1	1	1	2	2	2	2	2	2	2	2	2	2	2	2		1	2	2	2	1	4	1	1
330	28	2	2	1	22.7694	아니오	2	1	1	2	2	2	2	2	2	2	2			0	2	1	2	2	1	1	1	1	1	2	2	2	2	2	1	1	2	2	2	1	3	1	2	2	1	0	3	1	1
331	32	2	2	1	21.2585	아니오	2	2	2	2	2	2	2	2	2	2	2			0	2	2	2	2	1	2	2	2	2	2	2	2	2	2	1	2	2	2	2	2		1	2	2	2	0	2	1	1
332	58	1		5	25	예	1	2	2	2	2	2	2	2	2	2	2			2	2	2	2	2	2	2	2	2	2	2	2	2	2	2	2	2	2	2	2	2		1	2	2	2	0	2	1	1
333	29	2	2	1	20.4294	아니오	2	1	2	2	2	2	2	2	2	2	2			0	1	1	2	2	1	1	1	1	2	2	2	2	2	2	1	2	2	2	2	2		1	2	1	2	0	3	1	1
334	30	1		5	25.8645	아니오	2	1	2	2	2	2	2	2	2	2	2			0	1	1	2	2	2	2	1	1	2	2	2	2	2	2	2	2	2	2	2	2		1	2	1	1	0	4	6	6
335	52	2	2	5	23.2335	아니오	2	1	2	2	2	2	2	2	2	2	2			3	2	2	2	2	2	2	2	2	2	2	2	2	2	2	2	2	2	2	2	2		1	2	2	1	0	2	6	6
336	28	2	2	1	21.0772	아니오	2	1	2	2	2	2	2	2	2	2	2			0	2	2	2	2	2	1	2	1	2	2	2	2	2	2	1	1	1	2	2	2		1	2	2	2	0	2	1	1
337	43	2	2	1	21.1553	아니오	2	1	2	2	2	2	2	2	2	2	2			1	2	1	2	2	1	1	2	1	2	2	2	2	2	2	1	2	2	2	2	2		1	2	1	1	0	3	1	1
338	24	2	2	1	23.1247	아니오	2	2	2	2	1	2	2	2	2	2	2			0	1	1	2	2	1	1	1	2	2	2	2	2	2	2	2	2	2	2	2	2		1	2	1	1	0	3	6	6
339	30	2	2	1	26.5731	아니오	2	2	2	2	2	2	1	2	2	2	2			0	2	1	2	2	2	2	1	1	2	2	2	2	2	2	1	2	2	2	2	2		1	2	2	2	0	3	1	2
340		2	2	4	19.9792	아니오	2	1	2	2	2	2	2	2	2	2	2			0	2	1	2	2	1	1	1	1	1	2	2	2	2	2	1	2	2	2	2	1	3	1	2	2	2	2	3	1	1
341	42	2	2	2	22.913	아니오	2	2	1	2	2	2	2	2	2	2	1	2	1	2	1	2	2	2	2	2	2	2	2	2	2	2	2	2	2	2	2	2	2	2		1	2	1	1	0	2	6	6
342	26	2	2	4	19.6072	아니오	2	1	2	1	2	2	2	2	1	2	2			0	1	2	2	2	2	2	2	2	2	2	2	2	2	2	1	2	1	2	2	2		1	2	2	2	2	3	1	1
343	55	2	2	2	23.1247	아니오	2	2	2	2	2	2	2	2	2	2	2			2	1	1	2	2	1	1	1	1	1	2	2	2	2	2	1	1	2	2	2	2		1	2	2	2	0	3	2	1
344	36	2	2	4	22.3214	아니오	2	1	2	2	2	2	2	2	2	2	2			1	2	2	2	2	2	1	2	2	2	2	2	2	2	2	1	1	2	2	2	2		1	2	2	2	1	1	6	6
345	30	1		2	25.8264	과거 흡연	2	1	2	2	2	2	2	2	2	2	2			0	2	1	2	2	1	1	1	1	1	2	2	2	2	2	2	1	2	2	2	2		1	2	2	2	1	4	6	6
346	27	2	2	4	19.5717	아니오	2	2	2	2	2	2	2	2	2	2	2			0	1	1	2	2	1	1	1	1	1	2	2	2	2	2	1	2	2	2	2	1	3	1	2	2	2	1	3	1	1
347	44	1		2	22.231	아니오	2	1	2	2	2	2	2	2	2	2	2			1	2	2	2	2	2	2	2	2	2	2	2	2	2	2	2	2	2	2	2	2		1	2	2	2	1	1	6	3
348	44	1		2	21.8871	아니오	2	2	2	2	2	2	2	2	2	2	2			2	2	2	2	2	2	2	2	2	2	2	2	2	2	2	2	2	2	2	2	2		1	2	2	2	0	1	1	1
349	41	2	2	1	18.7783	아니오	2	2	2	2	2	2	2	2	2	2	2			2	2	2	2	2	2	2	2	2	2	2	2	2	2	2	2	2	2	2	2	2		1	2	2	2	0	3	1	6
350	42	1		5	23.9188	예	1	1	2	2	2	2	2	2	2	2	2			2	1	2	2	2	2	1	1	1	2	2	2	2	2	2	1	1	2	2	2	2		1	2	2	1	0	3	6	6
351	38	1		2	21.1073	아니오	2	2	2	2	2	2	2	2	2	2	2			0	2	1	2	2	2	1	2	1	2	2	2	2	2	2	1	1	1	2	2	2		1	2	2	2	0	1	2	2
352	47	2	2	2	21.5019	아니오	2	2	2	2	2	2	2	2	2	2	2			0	2	2	2	2	1	1	1	1	1	2	2	2	2	2	1	2	1	2	2	2		1	2	2	2	0	4	1	1
353	32	2	2	1	20.0796	아니오	2	1	2	2	2	2	2	2	2	2	2			0	1	1	2	2	1	1	1	1	2	2	2	2	2	2	1	2	1	2	2	2		1	2	2	2	0	3	6	6
354	26	2	2	5	18.1312	아니오	2	2	1	2	2	2	2	2	2	2	2			0	1	2	2	2	1	1	1	1	1	2	2	2	2	2	1	2	2	2	2	2		2	2	2	2	0	2	1	6
355	26	2	2	1	22.7694	아니오	2	1	2	2	2	2	2	2	2	2	1	2	2	0	2	1	2	2	1	1	1	1	1	2	2	2	2	2	1	1	1	2	2	1	4	2	2	1	2	0	4	6	6
356	26	2	2	1	22.4913	아니오	2	1	2	2	2	2	2	2	2	2	2			0	1	1	2	2	2	1	2	1	2	2	2	2	2	2	1	2	2	2	2	1	2	1	2	2	2	0	1	6	1
357	31	2	2	3	21.2306	아니오	2	2	2	2	2	2	2	2	2	2	2			0	2	1	2	2	1	1	1	2	2	2	2	2	2	2	1	2	2	2	2	2		2	1	2	2	0	3	3	3
358	38	1		5	24.2215	아니오	2	2	2	2	2	2	2	2	2	2	2			0	2	1	2	2	2	1	2	2	2	2	2	2	2	2	1	2	2	2	2	1	1	1	2	2	2	0	3	1	1
359	28	2	2	3	20.83	아니오	2	2	2	2	2	2	2	2	2	2	2			0	2	2	2	2	2	2	2	1	2	2	2	2	2	2	1	2	2	2	2	2		1	2	2	2	2	2	6	6
360	63	1		5	23.3067	아니오	2	2	2	2	2	2	2	2	2	2	2			2	2	1	2	2	1	1	1	1	1	2	2	2	2	2	1	2	1	2	2	2		1	2	2	2	0	4	1	1
361	23	2	2	5	21.83	아니오	2	2	2	2	2	2	2	2	2	2	2			0	1	2	2	2	2	2	1	1	2	2	2	2	2	2	1	2	1	2	2	2		1	2	2	2	0	3	1	1
362	42	2	2	5	19.9481	아니오	2	2	2	2	2	2	2	2	2	2	2			1	2	2	2	2	1	2	2	2	2	2	2	2	2	2	2	2	2	2	2	2		1	2	2	2	0	4	6	6
363	28	2	2	1	22.8624	아니오	2	1	2	2	2	2	2	2	2	2	2			0	2	2	2	2	1	1	1	1	1	2	2	2	2	2	1	2	2	2	2	2		1	2	1	1	1	2	1	1
364	30	2	2	1	19.6752	아니오	2	1	2	2	2	2	2	2	2	2	2			0	2	1	2	1	2	1	1	1	1	2	2	2	1	2	1	2	2	2	2	1	3	1	2	1	1	0	2	6	6
365	31	2	2	4	22.6409	아니오	2	1	2	2	2	2	2	2	2	2	2			0	1	1	2	2	1	1	1	1	1	2	2	2	2	2	1	2	1	2	2	1	2	1	2	2	2	0	3	1	3
366	24	2	2	1	19.7777	아니오	2	1	1	2	2	2	2	2	2	2	2			0	2	1	2	2	1	1	1	2	2	2	2	2	1	2	1	2	2	2	2	1	4	1	2	1	1	0	3	1	1
367	29	2	2	1	21.875	아니오	2	1	2	2	2	2	2	2	2	2	2			0	2	1	2	2	1	1	1	1	1	2	2	2	2	2	1	2	2	2	2	1	3	1	2	2	2	1	3	6	6
368		2	2	1	28.2284	아니오	2	1	2	2	2	2	2	2	2	2	2			0	1	1	2	2	2	1	2	1	1	2	2	2	2	2	1	2	2	2	2	2		2	2	2	2	0	2	1	6
369	35	1		4	20.5151	아니오	2	1	2	2	2	2	2	2	2	2	2			2	2	1	2	2	1	1	1	1	2	2	2	2	2	2	1	2	2	2	2	2		1	2	2	2	0	2	6	6
370	38	1		5	28.578	예	1	2	2	2	2	2	2	2	2	2	2			1	1	1	2	2	1	1	1	1	2	2	2	2	2	2	2	2	2	2	2	2		1	2	2	2	0	1	1	1
371	54	1		3	24.3865	아니오	2	1	2	2	2	1	2	2	2	2	2			2	2	2	2	2	2	2	2	2	2	2	2	2	2	2	2	2	2	2	2	2		1	2	2	2	0	3	4	1
372	26	2	2	1	16.2278	아니오	2	2	2	2	2	2	2	2	2	2	2			0	1	1	2	2	1	1	1	1	1	2	2	2	1	2	1	1	1	1	2	1	3	1	2	2	1	0	1	2	2
373	25	2	2	5	23.1473	아니오	2	1	2	2	2	2	2	2	2	2	2			0	1	1	2	2	1	1	2	1	2	2	2	2	2	2	1	2	1	2	2	2		1	2	2	2	0	2	1	1
374	39	1		5	21.7993	아니오	2	2	2	2	2	2	2	2	2	2	2			3	2	1	2	2	2	2	2	2	2	2	2	2	2	2	1	2	2	2	2	2		1	2	2	2	0	2	1	1
375	31	1		1	30.4498	아니오	2	1	2	2	2	2	2	2	2	2	2			0	2	1	2	1	1	1	1	1	2	2	2	2	2	2	1	1	1	2	2	1	2	1	2	1	1	0	4	1	1
376	37	2	2	5	23.1247	아니오	2	2	1	1	2	1	2	2	1	2	2			2	1	1	2	2	2	1	2	2	2	2	2	2	2	2	1	2	2	2	2	2		1	2	2	1	2	3	1	1
377	33	1		3	31.1419	아니오	2	2	2	2	2	2	2	2	2	2	2			1	2	1	2	1	1	1	2	1	2	2	2	2	2	2	2	1	2	2	2	2		1	2	2	1	0	1	6	6
378	42	2	2	1	18.0802	아니오	2	2	2	2	2	2	2	2	2	2	1	2	1	0	2	1	2	2	2	1	2	1	2	2	2	2	2	2	1	1	2	2	2	2		1	2	2	2	0	2	1	6
379	45	2	2	1	24.3418	아니오	2	2	2	2	2	2	2	1	2	2	2			2	2	1	2	2	1	1	1	1	2	2	2	2	2	2	1	1	1	2	2	2		1	2	1	2	2	3	1	1
380	65	1		2	20.0692	아니오	2	2	1	2	2	2	2	2	2	2	2			2	2	2	2	2	2	2	2	2	2	2	2	2	2	2	2	2	2	2	2	2		1	2	2	1	0	2	6	6
381	30	2	2	5	18.3391	아니오	2	1	2	2	2	2	2	2	2	2	2			0	1	1	1	2	2	1	1	1	2	2	2	2	2	2	1	2	1	2	2	1	4	1	2	2	2	0	4	4	4
382	36	2	2	1	22.8624	아니오	2	2	2	2	2	2	2	2	2	2	2			2	1	1	2	2	1	1	2	1	2	2	2	2	2	2	1	1	2	2	2	2		1	2	2	2	0	4	2	2
383	29	1		4	22.0522	아니오	2	1	2	2	2	2	2	2	2	2	2			0	2	1	2	2	1	1	2	1	1	2	2	2	2	2	1	2	2	2	2	2		1	2	1	1	0	3	1	1
384	40	2	2	2	18.8189	아니오	2	1	2	2	2	2	2	2	2	2	2			2	1	1	2	2	2	1	1	1	2	2	2	2	2	2	1	1	2	2	2	1	1	2	2	2	1	0	3	1	1
385	36	1		5	20.7612	과거 흡연	2	1	2	2	2	2	2	2	2	2	2			1	2	2	2	2	1	1	1	1	1	2	2	2	2	2	2	2	2	2	2	1	4	1	2	1	1	0	2	6	6
386	40	2	2	1	23.5883	아니오	2	2	2	2	2	2	2	2	2	2	2			3	1	1	2	2	1	1	1	1	2	2	2	2	2	2	1	1	1	2	2	2		1	2	2	2	0	2	1	1
387	45	2	2	2	18.7783	아니오	2	2	2	2	2	2	2	2	2	2	2			1	1	1	2	2	1	1	1	1	2	2	2	2	2	2	1	1	2	2	2	2		1	2	2	2	0	3	1	1
388	25	1		3	27.8336	아니오	2	1	2	2	2	2	2	2	2	2	2			0	2	2	2	2	2	2	2	2	2	2	2	2	2	2	1	2	2	2	2	1	1	1	2	2	2	0	2	1	1
389	30	1		5	24.6755	과거 흡연	2	1	2	2	2	2	2	2	2	2	2			1	2	2	2	2	1	1	1	1	2	2	2	2	2	2	1	2	2	2	2	1	3	1	2	2	2	0	2	1	1
390	25	2	2	1	27.0552	아니오	2	2	2	2	2	2	2	2	2	2	2			0	1	1	2	2	1	1	1	1	2	2	2	2	2	2	1	1	2	2	2	2		1	2	2	2	0	3	1	1
391	29	1		5	30.1162	예	1	2	2	2	2	2	2	2	2	2	2			0	1	2	2	2	2	2	2	2	2	2	2	2	2	2	1	2	2	2	2	2		2	2	2	2	0	2	1	1
392	53	1		5	24.9649	아니오	2	1	2	2	2	2	1	2	2	2	2			2	2	2	2	2	2	2	2	2	2	2	2	2	2	2	2	2	2	2	2	2		1	2	2	2	0	3	1	1
393	65	1		2	25.2595	과거 흡연	2	2	2	2	2	1	2	2	2	2	2			0	2	2	2	2	2	2	2	2	2	2	2	2	2	2	1	2	2	2	2	2		1	2	2	2	0	3	1	1
394	63	2	2	5	20.2694	아니오	2	2	2	2	2	2	2	2	2	2	2			2	1	2	2	2	2	2	2	1	2	2	2	2	2	2	1	1	1	2	2	2		1	2	2	1	0	2	6	6
395	27	2	2	4	19.5312	아니오	2	2	2	2	2	2	2	2	2	2	2			0	1	1	2	2	1	1	1	1	1	2	2	2	2	2	2	2	2	2	2	2		1	2	2	2	0	4	1	1
396	24	2	2	5	19.313	아니오	2	1	2	2	2	2	2	2	2	2	2			0	1	1	2	2	1	1	1	1	2	2	2	2	2	2	1	1	1	1	2	1	1	1	2	2	2	2	3	1	1
397	27	2	2	5	20.0288	아니오	2	2	2	2	2	2	2	2	2	2	2			0	1	1	2	2	1	1	1	1	2	2	2	2	2	2	1	2	2	2	2	2		1	2	2	2	0	4	1	1
398	36	1		2	21.7993	아니오	2	1	2	2	2	2	2	2	2	2	2			2	2	2	2	2	2	1	1	1	1	2	2	2	2	2	1	1	1	2	2	2		1	2	1	1	1	2	1	1
399	51	1		3	21.7079	과거 흡연	2	1	2	2	2	2	2	2	2	2	2			3	2	2	2	2	2	2	2	2	2	2	2	2	2	2	2	2	2	2	2	2		1	2	1	1	0	3	1	1
400	26	1		5	20.1995	예	1	1	2	2	2	2	2	2	2	2	2			0	2	1	2	2	1	1	1	1	1	2	2	2	2	2	2	2	2	2	2	1	4	1	2	2	2	0	3	6	6
401	52	1		5	24.8591	예	1	1	2	2	2	2	2	2	2	2	2			2	2	2	2	2	2	2	2	2	2	2	2	2	2	2	2	2	2	2	2	2		1	2	2	2	0	2	1	1
402	54	2	2	5	19.9481	아니오	2	2	2	2	2	2	2	2	2	2	2			3	2	2	2	2	1	1	2	1	1	2	2	2	2	2	2	2	2	2	2	2		1	2	2	2	0	2	1	6
403	42	2	2	1	20.3428	아니오	2	2	2	2	2	2	2	2	2	2	2			1	1	1	2	2	1	1	1	1	1	2	2	2	2	2	1	2	2	2	2	2		1	2	1	1	0	3	1	1
404	58	2	2	5	21.5019	아니오	2	2	2	2	2	2	2	2	2	2	2			2	2	2	2	2	1	1	1	1	1	2	2	2	2	2	1	2	1	2	2	2		1	2	2	2	0	3	1	1
405	37	2	2	2	25.6369	아니오	2	2	2	2	2	2	2	2	2	2	2			2	2	1	2	2	2	1	1	1	2	2	2	2	2	2	1	2	2	2	2	1	2	1	2	2	2	0	3	1	1
406	49	2	2	5	17.0088	아니오	2	2	2	2	2	2	2	2	2	2	2			2	1	2	2	2	2	1	2	2	2	2	2	2	2	2	2	2	2	2	2	2		1	2	2	2	0	3	6	6
407	63	1		3	27.7008	과거 흡연	2	2	2	2	2	2	1	2	2	2	2			1	2	2	2	2	2	2	2	2	2	2	2	2	2	2	1	2	2	2	2	2		1	2	2	2	0	4	1	1
408	53	1		5	30.7174	아니오	2	1	2	2	2	1	1	2	2	2	2			3	2	2	2	2	2	2	2	2	1	2	2	2	2	2	1	2	2	2	2	2		1	2	2	2	0	3	6	6
409	32	2	2	5	20.1951	아니오	2	2	2	2	2	2	2	2	2	2	2			0	2	1	2	2	2	1	2	1	2	2	2	2	2	2	2	2	2	2	2	1	2	1	2	2	2	0	3	6	6
410	23	2	2	1	18.75	아니오	2	1	2	2	2	2	2	2	2	2	2			0	1	1	1	2	1	1	1	1	1	2	2	2	2	2	1	1	1	2	2	1	4	2	2	1	1	2	3	1	1
411	32	2	2	5	22.0317	아니오	2	1	2	2	2	2	2	2	2	2	2			0	2	1	2	2	2	1	2	1	2	2	2	2	2	2	1	2	2	2	2	1	1	1	2	2	2	0	4	6	6
412	28	2	2	5	19.0216	아니오	2	1	2	2	2	2	2	2	2	2	2			0	1	1	2	2	2	1	2	1	1	2	2	2	2	2	1	2	1	2	2	1	3	2	2	2	2	0	1	1	1
413	42	1		5	21.1073	예	1	1	2	2	2	2	2	2	2	2	2			1	2	2	2	2	2	2	2	2	2	2	2	2	2	2	2	2	2	2	2	2		1	2	2	2	0	3	6	6
414	29	2	2	1	18.4265	아니오	2	1	2	2	2	2	2	2	2	2	2			0	2	1	2	2	2	1	2	1	1	2	2	2	2	2	1	2	2	2	2	2		1	2	2	2	0	3	1	1
415	40	1		3	24.5089	아니오	2	1	2	2	2	2	2	2	2	2	2			1	2	2	2	2	2	1	2	1	2	2	2	2	2	2	2	2	2	2	2	2		1	2	2	2	0	1	6	6
416	34	2	2	5	19.9219	아니오	2	1	2	2	2	2	2	2	2	2	1	2	1	0	2	2	2	2	2	2	2	2	2	2	2	2	2	2	2	2	1	2	2	2		1	2	2	2	0	3	2	2
417	32	2	2	5	22.5827	아니오	2	1	2	2	2	2	2	2	2	2	1	2	2	0	2	2	2	2	2	1	2	1	2	2	2	2	2	2	1	1	1	2	2	2		1	2	2	2	2	1	2	2
418	31	2	2	5	18.5178	아니오	2	1	2	2	2	2	2	2	2	2	2			0	2	1	2	2	1	1	1	2	2	2	2	2	1	2	1	2	1	2	2	1	2	1	2	2	2	0	3	6	6
419	29	1		4	22.6474	아니오	2	2	2	2	2	2	2	2	2	2	2			0	2	2	2	2	1	1	2	2	2	2	2	2	2	2	2	2	2	2	2	2		1	2	2	2	0	2	1	1
420	37	2	2	1	22.5827	아니오	2	1	2	2	2	2	2	2	2	2	2			2	2	1	2	2	2	2	2	1	2	2	2	2	2	2	2	2	2	2	2	2		1	2	2	1	0	1	6	6
421	42	2	2	5	20.7008	아니오	2	1	2	2	2	2	2	2	2	2	2			0	1	2	2	2	2	1	2	1	2	2	2	2	2	2	1	2	2	2	2	2		1	2	2	2	0	3	1	1
422	43	1		5	26.398	예	1	1	2	2	2	2	2	2	2	2	2			2	2	1	2	2	2	1	2	2	2	2	2	2	2	2	1	2	2	2	2	2		1	2	2	2	0	2	1	1
423	21	2	2	5	15.0551	과거 흡연	2	1	2	2	2	2	2	2	2	2	2			0	1	1	2	2	1	1	1	1	1	2	2	2	2	2	1	1	1	2	2	2		2	2	1	2	0	3	6	6
424	27	2	2	1	29.2969	아니오	2	1	2	2	2	2	2	2	2	2	2			0	1	1	2	2	2	1	2	1	1	2	2	2	2	2	1	2	2	2	2	2		1	2	2	1	0	1	1	6
425	24	1		5	25.6489	예	1	1	2	2	2	2	2	2	2	2	2			0	2	1	2	2	1	2	2	1	2	2	2	2	2	2	1	2	2	2	2	2		2	2	2	2	0	2	6	6
426	28	2	2	1	20.9566	아니오	2	1	2	2	2	2	2	2	2	2	2			0	2	1	2	2	1	1	2	1	2	2	2	2	2	2	2	2	2	2	2	2		2	2	2	2	0	3	1	1
427	64	1		5	26.6728	예	1	2	2	2	2	2	2	2	2	2	2			2	2	2	2	2	1	2	1	1	2	2	2	2	2	2	1	2	2	2	2	2		1	2	2	2	0	3	1	1
428	35	1		5	24.8016	아니오	2	2	2	2	2	2	2	2	2	2	2			0	2	2	2	2	1	1	1	1	2	2	2	2	2	2	2	2	2	2	2	1	4	1	2	2	2	0	3	6	6
429	27	2	2	4	20.9644	아니오	2	2	2	2	2	2	2	2	2	2	2			0	2	1	2	2	1	1	1	1	2	2	2	2	2	2	1	2	2	2	2	1	3	1	2	2	2	0	3	6	6
430	27	2	2	5	21.3675	아니오	2	1	2	2	2	2	2	2	2	2	2			0	2	1	2	2	1	1	1	1	1	2	2	2	2	2	1	2	2	2	2	1	4	2	2	2	1	0	1	6	6
431	62	1		5	22.5306	과거 흡연	2	2	2	2	2	2	2	2	2	2	2			2	2	2	2	2	2	2	2	2	2	2	2	2	2	2	2	2	2	2	2	2		1	2	2	2	0	1	6	6
432	30	1		3	23.1834	아니오	2	2	2	2	2	2	2	2	2	2	2			0	2	1	2	2	1	1	2	1	2	2	2	2	2	2	1	2	2	2	2	2		1	2	1	1	0	3	1	1
433	32	2	2	5	19.5312	아니오	2	1	2	2	2	2	2	2	2	2	2			0	2	2	2	2	2	2	2	2	2	2	2	2	2	2	1	1	1	2	2	2		2	2	2	2	0	1	6	6
434	26	2	2	1	24.4646	아니오	2	1	2	2	2	2	2	2	2	2	2			0	1	1	2	2	1	1	1	1	2	2	2	2	2	2	1	1	1	2	2	1	3	2	2	2	2	0	2	1	1
435	25	2	2	1	21.875	아니오	2	1	2	2	2	2	2	2	2	2	2			0	1	1	1	2	1	1	1	1	1	2	2	2	1	2	1	2	2	2	2	1	3	1	2	2	2	0	3	6	6
436	43	2	2	5	19.1406	아니오	2	1	2	2	2	2	2	2	2	2	2			0	2	1	2	2	2	1	1	2	2	2	2	2	2	2	1	2	2	2	2	2		1	2	2	2	1	2	6	6
437	47	2	2	5	19.8141	아니오	2	1	2	2	2	2	2	2	2	2	2			2	2	1	2	2	1	1	1	1	1	2	2	2	2	2	1	2	2	2	2	2		1	2	2	1	0	3	1	1
438	34	2	2	1	20.5499	아니오	2	2	2	2	2	2	2	2	2	2	2			1	2	1	2	2	1	1	1	1	1	2	2	2	1	2	1	2	2	2	2	1	3	1	2	2	2	0	1	6	6
439	27	2	2	5	22.0386	아니오	2	2	2	2	2	2	2	2	2	2	2			0	1	2	2	2	1	1	2	2	2	2	2	2	2	2	2	2	2	2	2	2		1	2	2	2	0	2	6	6
440	56	1		5	22.8374	과거 흡연	2	1	2	1	2	2	2	2	1	2	2			0	2	2	2	2	2	2	2	1	2	2	2	2	2	2	2	2	2	2	2	2		1	2	1	1	0	1	1	1
441	23	2	2	5	20.8325	아니오	2	2	2	2	2	2	2	2	2	2	2			0	2	1	2	2	1	1	1	1	1	2	2	2	2	2	1	1	2	2	2	2		1	2	2	2	0	3	6	6
442	58	2	2	5	20.061	아니오	2	2	2	2	2	2	2	2	2	2	2			1	2	1	2	2	2	2	2	2	2	2	2	2	2	2	1	2	2	2	2	2		1	2	2	2	0	3	6	6
443	41	2	2	5	18.132	아니오	2	2	2	2	2	2	2	2	2	2	2			3	2	2	2	2	1	1	2	1	2	2	2	2	1	2	1	2	1	2	2	1	1	1	2	2	2	0	1	6	6
444	52	1		2	23.3887	과거 흡연	2	1	2	2	2	2	2	2	2	2	2			2	1	2	2	2	2	2	2	2	2	2	2	2	2	2	2	2	2	2	2	2		1	2	2	2	0	3	1	1
445	52	1		2	21.5029	예	1	1	2	2	2	2	2	2	2	2	1	2	2	2	2	2	2	2	2	1	2	1	2	2	2	2	2	2	1	2	2	2	2	2		1	2	2	2	0	2	1	1
446	42	2	2	1	23.3091	아니오	2	2	2	2	2	2	2	2	2	2	2			1	1	2	2	2	2	2	2	2	2	2	2	2	2	2	1	2	2	2	2	2		1	2	2	2	0	4	1	1
447	29	2	1	1	19.6283	아니오	2	1	1	2	2	2	2	2	2	2	2			0	2	1	2	2	2	1	1	1	1	2	2	2	2	2	1	2	2	2	2	1	1	1	2	2	2	1	3	1	1
448	28	2	2	1	17.6898	아니오	2	1	2	2	2	2	2	2	2	2	2			0	2	1	2	2	1	1	1	1	1	2	2	2	2	2	1	2	2	2	2	2		1	2	2	2	0	3	1	1
449	23	2	2	1	24.3865	아니오	2	2	2	2	2	2	2	2	2	2	2			0	2	1	2	2	1	1	1	1	1	2	2	2	2	2	1	1	2	2	2	1	4	1	2	2	2	0	3	1	1
450	23	2	2	1	20.7008	아니오	2	1	2	2	2	2	2	2	2	2	2			0	1	1	2	2	1	1	1	1	1	2	2	2	2	2	1	2	1	2	2	1	4	1	2	2	2	0	3	1	1
451	56	2	2	1	23.1473	아니오	2	2	2	2	2	2	2	1	2	2	2			0	2	1	2	2	2	1	1	1	2	2	2	2	2	2	1	1	1	2	2	2		1	2	2	2	0	2	1	6
452	26	2	2	1	21.0962	아니오	2	1	2	2	2	2	2	2	2	2	2			0	1	1	2	2	1	1	1	1	1	2	2	2	2	2	1	1	1	2	2	1	2	1	2	2	2	0	2	6	6
453	43	2	2	1	22.0386	아니오	2	2	2	2	2	2	2	1	2	2	2			1	2	1	2	2	1	1	1	1	2	2	2	2	2	2	2	2	2	2	2	2		1	2	2	2	0	3	1	1
454		2	2	1	22.1003	아니오	2	1	2	2	2	2	2	2	2	2	2			0	1	1	2	2	1	1	1	1	2	2	2	2	2	2	1	1	1	2	2	2		1	2	1	1	0	3	1	1
455	26	2	2	4	19.052	아니오	2	1	2	2	2	2	2	2	2	2	2			0	1	1	2	2	1	1	2	1	2	2	2	2	1	2	1	1	1	1	2	2		1	2	2	2	0	3	1	1
456	32	2	2	4	18.75	아니오	2	1	2	2	2	2	2	2	2	2	2			0	2	1	2	2	1	1	1	1	2	2	2	2	1	2	1	2	2	2	2	1	3	1	2	2	2	0	3	1	1
457	52	1		5	23.4586	예	1	1	2	2	2	2	1	2	2	2	2			2	2	2	2	2	2	2	2	2	2	2	2	2	2	2	1	2	2	2	2	2		1	2	2	1	0	2	6	6
458	31	2	2	5	26.0375	아니오	2	1	2	2	2	2	2	2	2	1	2			0	2	2	2	2	1	1	2	2	2	2	2	2	2	2	2	2	2	2	2	2		1	2	2	2	0	4	6	6
459	51	2	2	1	24.8889	아니오	2	2	2	2	2	2	2	2	2	2	2			1	2	2	2	2	1	2	2	2	2	2	2	2	2	2	2	2	2	2	2	2		1	2	2	1	2	4	1	1
460	52	2	2	5	22.0317	아니오	2	2	2	2	2	2	2	2	2	2	2			2	2	2	2	2	1	2	2	2	2	2	2	2	2	2	2	2	2	2	2	2		1	2	2	2	0	1	1	1
461	29	1		4	25.9259	아니오	2	1	2	2	2	2	2	2	2	2	2			0	2	2	2	2	2	1	1	2	2	2	2	2	2	2	2	2	2	2	2	2		1	2	2	2	0	2	1	1
462	44	2	2	2	29.3575	아니오	2	1	2	2	2	2	1	2	2	2	2			0	1	1	2	2	1	1	1	1	2	2	2	2	2	2	1	1	2	2	2	2		1	2	2	2	1	3	6	2
463	42	2	2	5	20.3125	아니오	2	1	2	2	2	2	2	2	2	2	2			2	2	2	2	2	1	1	1	1	1	2	2	2	2	2	1	2	2	2	2	2		1	2	2	2	0	3	6	6
464	37	1		2	27.1314	과거 흡연	2	1	2	2	2	2	2	2	2	2	2			1	2	2	2	2	1	1	1	1	2	2	2	2	2	2	2	2	2	2	2	1	2	1	2	2	1	0	4	1	1
465	25	1		1	22.8374	아니오	2	1	2	2	2	2	2	2	2	2	2			0	2	1	2	1	1	1	1	1	1	2	2	2	1	2	2	2	2	2	2	1	3	1	2	2	1	0	4	1	1
466	32	2	2	1	19.5717	아니오	2	2	2	2	2	2	2	2	2	2	1	2	1	0	2	2	2	2	2	1	2	1	2	2	2	2	2	2	1	2	2	2	2	2		1	2	2	2	0	3	1	6
467	24	2	2	1	19.5312	아니오	2	2	2	2	2	2	2	2	2	2	2			0	2	1	2	2	1	1	1	1	2	2	2	2	1	2	1	2	2	2	2	1	4	1	2	2	2	0	1	1	1
468	29	2	2	1	20.0288	아니오	2	2	2	2	2	2	2	2	2	2	2			1	1	1	2	2	1	2	2	1	2	2	2	2	2	2	1	2	2	2	2	2		1	2	2	2	2	3	1	1
469	24	2	2	1	21.2585	아니오	2	2	2	2	2	2	2	2	2	2	2			0	2	1	2	2	1	1	2	1	2	2	2	2	2	2	1	2	2	2	2	2		1	2	2	2	0	2	6	6
470	31	2	2	1	22.4323	아니오	2	2	2	2	2	2	2	2	2	2	2			0	2	1	2	2	1	1	2	1	2	2	2	2	2	2	1	2	1	2	2	2		1	2	2	2	0	1	6	6
471	25	2	2	5	18.2899	아니오	2	1	2	2	2	2	2	2	2	2	2			0	2	1	2	2	1	2	1	2	2	2	2	2	2	2	2	2	2	2	2	2		1	2	2	2	0	3	1	1
472	29	1		3	23.0825	아니오	2	1	2	2	2	2	2	2	2	2	2			0	1	2	2	2	1	2	1	2	2	2	2	2	2	2	2	2	2	2	2	2		1	2	2	2	0	4	6	6
473	56	2	2	5	25.6312	아니오	2	2	2	2	2	2	2	2	2	2	2			2	2	2	2	2	2	2	2	2	2	2	2	2	2	2	1	2	2	2	2	2		1	2	2	2	0	3	6	6
474	46	2	2	5	21.0938	아니오	2	1	2	2	2	2	2	2	2	2	2			2	2	2	2	2	2	1	2	1	1	2	2	2	2	2	1	2	2	2	2	2		1	2	2	2	0	2	6	6
475	42	2	2	5		아니오	2	1	2	2	2	2	2	2	2	2	2			2	2	2	2	2	2	1	1	1	1	2	2	2	2	2	1	2	2	2	2	2		1	2	2	2	2	1	1	1
476	27	2	2	1	20.6852	아니오	2	2	2	2	2	2	2	2	2	2	2			0	2	1	2	2	2	1	1	1	2	2	2	2	2	2	1	2	2	2	2	2		1	2	1	1	1	3	1	1
477	27	2	2	1	20.2848	아니오	2	1	2	2	2	2	2	2	2	2	2			0	1	1	2	2	1	1	1	1	2	2	2	2	2	2	1	2	2	2	2	1	1	1	2	2	2	0	2	1	1
478	50	2	2	1	21.0938	아니오	2	2	2	2	2	2	2	2	2	2	2			2	2	1	2	2	1	1	1	1	2	2	2	2	2	2	1	2	2	2	2	2		1	2	2	1	0	2	1	1
479	24	2	2	1	25.4028	아니오	2	2	2	2	2	2	2	2	2	2	2			0	2	2	2	2	2	1	1	1	2	2	2	2	2	2	1	2	2	2	2	2		1	2	2	2	0	3	6	6
480	50	2	2	1	22.0386	아니오	2	2	2	2	2	2	2	2	2	2	2			2	2	2	2	2	2	1	1	2	2	2	2	2	2	2	1	2	2	2	2	2		1	2	2	2	0	4	6	6
481	31	2	2	1	25.8065	아니오	2	1	2	2	2	2	2	2	2	2	2			0	1	2	2	2	2	1	1	1	1	2	2	2	2	2	1	2	2	2	2	2		2	2	2	2	0	1	1	1
482	43	2	2	1	22.1893	아니오	2	2	2	2	2	2	2	2	2	2	2			2	1	1	2	2	1	1	1	1	2	2	2	2	2	2	1	2	2	2	2	2		1	2	1	1	0	3	6	6
483	51	1		2	24.6914	아니오	2	2	2	2	2	2	2	2	2	2	2			1	2	2	2	2	2	2	2	2	2	2	2	2	2	2	2	2	2	2	2	2		1	2	2	2	0	1	1	1
484	30	1		5	29.4107	아니오	2	2	2	2	2	2	2	2	2	2	2			0	2	2	2	2	2	2	2	2	2	2	2	2	2	2	1	2	2	2	2	2		1	2	2	2	0	1	6	6
485	28	2	2	1	21.0498	아니오	2	1	2	2	2	2	2	2	2	2	2			0	2	1	2	2	2	2	2	2	2	2	2	2	2	2	1	2	2	2	2	2		1	2	1	1	0	2	6	6
486	54	2	2	1	20.9321	아니오	2	2	2	2	2	2	1	2	1	2	2			2	2	2	2	2	2	1	2	1	2	2	2	2	2	2	1	2	2	2	2	2		1	2	2	2	1	3	1	1
487	27	2	2	5	23.5304	아니오	2	1	2	2	2	2	2	2	2	2	2			0	2	1	2	2	1	1	2	1	2	2	2	2	2	2	1	2	1	2	2	2		1	2	2	2	0	4	1	1
488	38	1		2	24.7721	아니오	2	1	2	2	2	2	2	2	2	2	2			0	2	1	2	2	1	1	1	1	1	2	2	2	2	2	1	2	2	2	2	1	2	1	2	2	2	0	3	1	1
489	34	2	2	1	19.8141	아니오	2	1	2	2	2	2	2	2	2	2	2			0	2	2	2	2	2	2	2	2	2	2	2	2	2	2	1	2	1	2	2	2		1	2	2	1	1	3	6	6
490	38	2	2	1	17.9688	아니오	2	2	2	2	2	2	2	2	2	2	2			1	2	2	2	2	2	2	2	2	2	2	2	2	2	2	1	2	1	2	2	2		1	2	2	2	2	1	1	1
491	39	1		1	22.3435	예	1	1	2	2	2	2	2	2	2	2	2			2	1	1	2	2	1	1	1	1	1	2	2	2	2	2	1	2	2	2	2	1	3	1	2	2	2	0	3	6	6
492	34	2	2	2	28.0404	아니오	2	2	2	2	2	2	2	2	2	2	2			0	2	2	2	2	1	1	1	1	2	2	2	2	2	2	1	2	1	2	2	2		1	2	2	1	0	4	6	6
493	46	2	2	2	25.3906	아니오	2	2	2	2	2	2	2	2	2	2	2			2	2	2	2	2	2	1	2	2	2	2	2	2	2	2	1	2	2	2	2	2		1	2	2	2	0	3	6	6
494	35	1		3	23.5102	아니오	2	1	2	2	2	2	2	2	2	2	2			0	2	1	2	1	1	2	1	1	2	2	2	2	2	2	1	2	2	2	2	2		1	2	2	1	0	2	1	1
495	30	1		5	27.1706	아니오	2	1	2	2	2	2	1	2	2	2	2			0	2	2	2	2	1	2	2	2	2	2	2	2	2	2	1	2	2	2	2	2		1	2	2	2	0	2	1	1
496	26	1		5	20.3074	아니오	2	2	2	2	2	2	2	2	2	2	2			0	1	2	2	2	1	1	1	1	2	2	2	2	2	2	1	1	2	2	2	2		2	2	2	2	0	3	1	1
497	30	2	2	1	21.6128	아니오	2	1	2	2	2	2	2	2	2	2	2			0	1	2	2	2	1	1	2	1	2	2	2	2	2	2	1	2	2	2	2	2		1	2	1	2	2	3	1	1
498	33	2	2	1	19.3625	아니오	2	1	2	2	2	2	2	2	2	2	2			0	2	2	2	2	1	1	1	1	2	2	2	2	2	2	1	2	2	2	2	2		1	2	1	1	0	3	1	1
499	30	2	2	5	21.83	아니오	2	2	2	2	2	2	2	2	2	2	1	2	1	0	1	2	2	2	2	1	2	1	2	2	2	2	2	2	1	2	2	2	2	2		1	2	1	1	0	3	2	2
500	25	2	2	5	21.0077	아니오	2	1	2	2	2	2	2	2	2	2	2			0	1	1	2	2	1	1	1	1	1	2	1	2	1	2	1	1	1	1	2	1	3	1	2	2	2	0	3	1	1
501	25	1		1	24.3911	아니오	2	1	2	2	2	2	2	2	2	2	2			0	2	1	2	2	2	2	2	2	2	2	2	2	2	2	1	2	2	2	2	2		1	2	2	2	0	4	1	1
502	22	2	2	5	19.7239	아니오	2	1	2	2	2	2	2	2	2	2	2			0	1	1	2	2	1	1	1	1	2	2	2	2	2	2	1	2	1	2	2	2		1	2	2	2	0	2	1	1
503	26	2	2	1	18.6709	아니오	2	1	2	2	2	2	2	2	2	2	1	2	2	0	1	1	2	2	1	1	1	1	1	2	2	2	2	2	2	2	2	2	2	1	4	1	2	2	2	0	4	1	1
504	40	1		2	22.9441	과거 흡연	2	1	2	2	2	2	2	2	2	2	2			2	2	1	2	1	1	1	1	1	2	2	2	2	2	2	1	2	2	2	2	1	1	1	2	1	1	2	2	4	4
505	27	2	2	1	19.487	아니오	2	2	2	2	2	2	2	2	2	2	2			0	1	2	2	2	1	1	1	1	1	2	2	2	2	2	1	1	2	2	2	1	1	1	2	2	2	0	2	6	6
506	55	2	2	5		아니오	2	2	2	2	2	1	2	2	2	2	2			2	2	2	2	2	2	2	1	2	2	2	2	2	2	2	1	2	2	2	2	2		1	2	2	2	0	3	3	3
507	33	2	1	5	17.7154	아니오	2	2	2	2	2	2	2	2	2	2	2			0	2	1	2	2	1	1	1	1	2	2	2	2	2	2	1	2	1	2	2	2		1	2	2	2	0	1	6	1
508	27	2	2	1	19.7055	아니오	2	1	2	2	2	2	2	2	2	2	2			0	2	1	2	2	2	2	1	1	2	2	2	2	2	2	1	2	2	2	2	2		1	2	2	2	2	1	1	1
509	52	2	2	5	20.7031	아니오	2	2	2	2	2	2	2	2	2	2	2			2	2	2	2	2	2	2	2	2	2	2	2	2	2	2	1	2	2	2	2	2		1	2	2	2	0	3	3	3
510	29	1		5	26.7539	예	1	1	2	2	2	2	2	2	2	2	2			0	1	1	2	2	1	1	1	1	1	2	2	2	2	2	1	2	2	2	2	2		1	2	2	1	0	4	1	1
511	42	2	2	5	27.2392	아니오	2	1	1	2	2	2	2	2	2	2	1	2	1	0	2	2	2	2	1	2	2	1	2	2	2	2	2	2	2	2	2	2	2	2		2	2	2	2	0	2	1	1
512	23	2	2	1	19.5717	아니오	2	1	2	2	2	2	2	2	2	2	2			0	1	1	2	2	1	2	1	1	2	2	2	1	2	2	1	2	2	2	2	2		2	2	2	2	1	3	6	6
513	31	2	2	1	22.5827	아니오	2	1	2	2	2	2	2	2	2	2	2			0	1	1	2	2	1	1	1	1	1	2	2	2	2	2	1	2	2	2	2	2		1	2	1	1	2	2	1	6
514	27	1		5	25.0995	과거 흡연	2	2	2	2	2	2	2	2	2	2	2			0	1	1	2	2	2	2	2	1	2	2	2	2	2	2	1	2	2	2	2	2		1	2	2	2	0	1	6	6
515	54	2	2	5	20.0777	아니오	2	2	2	2	2	2	2	2	2	2	2			3	2	2	2	2	2	1	2	1	1	2	2	2	2	2	2	2	2	2	2	2		1	2	2	2	0	2	1	6
516	44	1		5	22.9591	아니오	2	2	2	2	2	2	2	2	2	2	2			2	2	2	2	2	2	2	1	2	2	2	2	2	2	2	2	2	2	2	2	2		1	2	2	2	0	4	1	1
517	50	1		2	28.7347	예	1	1	2	2	2	1	2	2	2	2	2			2	2	2	2	2	2	2	2	2	2	2	2	2	2	2	1	2	2	2	2	2		1	2	2	2	0	2	6	6
518	31	2	2	1	22.6562	아니오	2	1	2	2	2	2	2	2	2	2	2			0	2	1	2	2	1	1	1	1	1	2	2	2	2	2	2	2	2	2	2	1	3	1	2	2	2	1	4	1	1
519	40	1		2	24.2123	아니오	2	2	2	2	2	2	2	2	2	2	2			2	2	1	1	2	1	1	1	1	1	2	2	2	1	2	2	2	2	2	2	1	4	1	2	2	2	0	2	1	1
520	24	2	2	1	26.5731	아니오	2	2	2	2	2	2	2	2	2	2	2			0	1	1	2	2	1	1	1	1	1	2	2	2	2	2	1	2	2	2	2	1	1	1	2	2	2	0	4	1	1
521	24	2	2	1	26.8136	아니오	2	2	2	2	2	2	2	2	2	2	2			0	1	1	2	2	1	1	1	1	1	2	2	2	2	2	1	1	1	2	2	2		1	2	2	2	0	3	6	6
522	29	2	2	1	28.2284	아니오	2	1	2	2	2	2	2	2	2	2	2			0	1	1	2	1	2	1	2	1	2	2	2	2	2	2	2	2	2	2	2	1	3	1	2	2	2	0	1	1	1
523	56	2	2	5	21.3382	아니오	2	2	2	2	2	2	2	2	2	2	2			1	2	2	2	1	2	1	2	1	2	2	2	2	2	2	1	2	1	2	2	1	2	1	2	1	1	2	4	6	6
524	26	2	2	1	24.7676	아니오	2	1	2	2	2	2	2	2	2	2	2			0	2	1	2	2	1	1	1	1	2	2	2	2	2	2	1	2	2	2	2	2		1	2	2	2	0	3	1	1
525	53	1		5	20.0474	과거 흡연	2	1	2	2	2	2	2	2	2	2	2			2	1	1	2	2	1	1	1	1	2	2	2	2	1	2	1	2	2	2	2	1	2	1	2	2	2	0	1	1	1
526	26	1		1	24.1277	아니오	2	2	2	2	2	2	2	2	2	2	2			0	2	1	2	1	2	1	1	1	2	2	2	2	2	2	1	2	2	2	2	2		1	2	2	2	0	3	1	1
527	45	2	2	5	20.8889	아니오	2	1	2	2	2	2	2	2	2	2	2			1	2	2	2	2	1	2	2	1	1	2	2	2	2	2	2	2	2	2	2	2		1	2	1	1	0	2	6	6
528	25	1		5	23.6203	예	1	2	2	2	2	2	2	2	2	2	2			0	1	1	2	2	2	1	1	1	1	2	2	2	2	2	1	2	2	2	2	2		1	2	2	2	0	4	1	1
529	57	1		3	29.3658	아니오	2	1	2	2	2	2	1	2	2	2	2			2	2	1	2	2	1	1	2	1	2	2	2	2	2	2	2	2	2	2	2	2		1	2	2	2	0	3	1	1
530	27	2	2	1	16.3042	아니오	2	1	2	2	2	2	2	2	2	2	2			0	1	1	2	2	1	1	2	1	2	2	2	2	2	2	1	2	2	2	2	1	2	1	2	2	2	2	3	1	1
531	24	2	2	1	22.7694	아니오	2	1	2	2	2	2	2	2	2	2	2			0	1	1	1	1	1	1	1	1	1	2	2	2	2	2	1	2	2	2	2	1	2	1	2	2	2	0	2	1	1
532	26	2	2	4	23.3844	아니오	2	2	2	2	2	2	2	2	2	2	2			0	1	1	2	2	1	1	1	1	1	2	2	2	1	2	1	2	1	2	2	1	4	2	2	2	2	0	3	1	1
533	46	2	2	5	23.5304	아니오	2	2	2	2	2	2	2	2	2	2	2			2	2	2	2	2	1	1	1	1	1	2	2	2	2	2	1	2	2	2	2	1	1	1	2	2	2	0	2	5	5
534	38	2	2	1	22.0386	아니오	2	1	2	2	2	2	2	2	2	2	2			2	2	2	2	2	2	1	2	2	2	2	2	2	2	2	1	2	2	2	2	2		1	2	2	2	0	2	2	2
535	30	1		5	25.5354	아니오	2	2	2	2	2	2	2	2	2	2	2			0	1	1	2	2	2	1	1	1	2	2	2	2	2	2	1	2	2	2	2	1	3	1	2	2	2	0	3	1	1
536	35	1		2	28.4005	아니오	2	2	2	2	2	2	2	2	2	2	2			0	2	1	2	2	2	1	1	1	2	2	2	2	2	2	1	1	1	2	2	2		1	2	1	1	0	2	1	1
537	24	2	2	1	23.1473	아니오	2	2	2	2	2	2	2	2	2	2	2			0	2	1	2	2	1	1	1	1	2	2	2	2	2	2	1	2	2	2	2	2		2	2	2	2	0	1	6	6
538	26	2	2	1	20.4294	아니오	2	2	2	2	2	2	2	2	2	2	2			0	2	1	2	2	1	1	1	1	1	2	2	2	2	2	1	1	1	2	2	1	2	1	2	2	2	0	1	1	1
539	56	1		2	27.5482	과거 흡연	2	1	2	2	2	2	2	2	2	2	2			1	2	1	2	2	2	1	1	1	1	2	2	2	2	2	1	1	1	2	2	2		1	2	2	1	0	3	1	1
540	37	2	2	1	20.4491	아니오	2	2	2	2	2	2	2	2	2	2	2			0	2	1	2	2	1	2	2	1	2	2	2	2	2	2	1	2	2	2	2	2		1	2	2	2	0	2	1	1
541	29	2	2	1	24.2424	아니오	2	1	2	2	2	2	2	2	2	2	2			0	2	2	1	1	1	1	1	1	1	2	2	2	1	2	1	2	2	2	2	2		2	2	2	2	1	3	1	6
542	55	1		5	22.3863	예	1	1	2	2	2	2	2	2	2	2	2			2	2	2	2	2	1	1	1	1	2	2	2	2	2	2	1	2	2	2	2	2		1	2	2	2	0	4	1	1
543	31	2	2	1	22.2063	아니오	2	1	2	2	2	2	2	2	2	2	2			0	1	1	2	2	2	1	1	1	2	2	2	2	2	2	1	2	2	2	2	2		1	2	2	2	0	2	1	1
544	29	2	2	1	30.478	아니오	2	1	2	2	2	2	2	2	2	2	2			0	2	1	1	1	1	1	1	1	1	2	2	2	2	2	1	1	1	1	2	1	3	1	2	2	2	0	2	1	1
545	27	2	2	2	20.5714	아니오	2	1	2	2	2	2	2	2	2	2	2			0	2	2	2	2	1	1	2	1	2	2	2	2	2	2	1	2	2	2	2	2		2	2	2	2	0	2	1	1
546	61	1		5	21.7993	아니오	2	2	2	2	2	2	2	2	2	2	2			2	2	2	2	2	2	2	2	2	2	2	2	2	2	2	2	2	2	2	2	2		1	2	2	2	0	3	6	6
547	34	2	2	1	20.1951	아니오	2	2	2	2	2	2	2	2	2	2	2			2	2	1	2	2	1	1	2	1	2	2	2	2	2	2	1	2	1	2	2	1	2	1	2	1	1	0	4	1	2
548	28	2	2	1	23.2464	아니오	2	2	2	2	2	2	2	2	2	2	2			0	1	2	2	2	2	1	1	1	1	2	2	2	2	2	1	1	1	2	2	1	1	1	1	2	1	2	3	6	2
549	49	2	2	5	19.7239	아니오	2	2	2	2	2	2	2	2	2	2	2			1	2	1	2	2	1	1	1	2	2	2	2	2	2	2	1	2	1	2	2	2		1	2	2	2	0	2	6	6
550	25	2	2	3	19.052	아니오	2	1	2	2	2	2	2	2	2	2	2			0	2	1	2	2	1	2	1	1	2	2	2	2	2	2	1	2	2	2	2	2		1	2	2	2	2	4	2	1
551	28	2	2	4	21.5645	아니오	2	1	2	2	2	2	2	2	2	2	2			0	1	1	2	2	1	1	1	1	2	2	2	2	2	2	1	2	1	2	2	2		1	2	2	2	0	2	1	1
552	26	2	2	1	19.8413	아니오	2	2	2	2	2	2	2	2	2	2	2			0	1	2	2	2	1	2	2	2	2	2	2	2	2	2	2	2	2	2	2	2		1	2	1	1	2	2	6	6
553	56	2	2	5	23.2335	아니오	2	2	2	2	2	2	2	2	2	2	2			2	1	2	2	2	2	2	2	2	2	2	2	2	2	2	2	2	2	2	2	2		1	2	2	2	0	4	5	5
554	34	2	2	1	26.7299	아니오	2	1	2	2	2	2	2	2	2	2	2			0	2	2	2	2	2	1	2	1	2	2	2	2	2	2	2	2	2	2	2	2		1	2	2	2	0	3	6	6
555	37	1		2	24.2215	아니오	2	2	2	2	2	2	2	2	2	2	2			0	2	1	2	2	1	1	1	1	2	2	2	2	2	2	1	2	2	2	2	1	3	1	2	2	2	0	2	1	1
556	49	2	2	5	24.1965	아니오	2	2	2	2	2	2	2	1	2	2	2			2	2	2	2	2	1	1	2	1	2	2	2	2	2	2	1	2	1	2	2	2		1	1	2	2	0	1	6	6
557	52	2	2	1	25.3906	아니오	2	1	2	2	2	2	2	2	2	2	2			1	2	2	2	2	2	1	2	2	2	2	2	2	2	2	2	2	2	2	2	2		1	2	2	2	1	3	6	6
558	23	2	2	5	25.2363	아니오	2	2	2	2	2	2	2	2	2	2	2			0	1	2	2	2	1	1	2	2	2	2	2	2	2	2	1	2	2	2	2	2		1	2	2	2	0	3	6	6
559	29	2	1	1	22.0604	아니오	2	2	2	2	2	2	2	2	2	2	2			0	2	1	2	2	2	1	2	1	2	2	2	2	2	2	1	2	2	2	2	2		1	2	1	1	0	2	1	1
560	27	2	2	1	22.6409	아니오	2	1	2	2	2	2	2	2	1	2	2			0	2	1	2	1	1	1	1	1	1	2	2	2	2	2	1	1	1	2	2	1	4	1	2	2	2	1	3	1	1
561	26	2	2	1	18.8189	아니오	2	2	2	2	2	2	2	2	2	2	2			0	2	1	2	2	1	1	1	1	2	2	2	2	2	2	1	2	2	2	2	2		1	2	2	1	0	3	1	1
562	20	2	2	5	26.7229	아니오	2	1	1	2	2	2	2	2	2	2	2			0	1	2	2	2	1	2	2	1	2	2	2	2	2	2	2	2	2	2	2	2		2	2	2	2	0	3	6	3
563	32	2	2	5	19.9219	과거 흡연	2	2	2	2	2	2	2	2	2	2	2			0	2	1	2	2	2	1	2	1	2	2	2	2	2	2	2	2	2	2	2	2		1	2	2	2	0	2	6	6
564	31	2	2	5	21.9363	아니오	2	1	2	2	2	2	2	2	2	2	2			0	2	1	2	2	1	1	1	1	2	2	2	2	2	2	1	1	1	2	2	1	4	1	2	2	2	0	4	1	1
565	25	2	2	5	22.171	아니오	2	2	2	2	2	2	2	2	2	2	2			0	1	1	2	2	1	1	1	1	2	2	2	2	2	2	1	2	2	2	2	2		1	2	1	1	0	2	1	1
566	31	2	2	1	24.3496	아니오	2	2	2	2	2	2	2	2	2	2	2			0	1	2	2	2	2	2	2	1	2	2	2	2	2	2	1	1	1	1	2	2		1	2	2	2	0	1	1	1
567	25	2	2	1	18.1955	아니오	2	1	2	2	2	2	2	2	2	2	1	2	2	0	2	2	2	2	2	1	1	1	1	2	2	2	2	2	2	2	2	2	2	2		1	2	2	2	1	3	1	1
568	26	2	2	1	19.4674	아니오	2	1	2	2	2	2	2	2	2	2	2			0	2	1	2	2	1	1	1	1	1	2	2	2	2	2	1	1	1	2	2	1	3	1	2	2	2	0	2	6	6
569	26	2	2	1	19.6283	아니오	2	2	2	2	2	2	2	2	2	2	2			0	2	1	2	1	1	1	1	1	1	2	2	2	2	2	1	2	2	2	2	1	4	1	2	1	1	1	3	1	1
570	53	2	2	1	24.3824	아니오	2	2	2	2	2	2	1	2	2	2	2			2	2	2	2	2	2	1	1	1	1	2	2	2	2	2	1	2	2	2	2	2		1	2	2	2	0	1	1	1
571	49	2	2	1	22.6409	아니오	2	2	2	2	2	2	2	2	2	2	2			2	2	2	2	2	2	1	2	1	1	2	2	2	2	2	1	2	2	2	2	2		1	2	2	2	0	4	1	1
572	30	2	2	1	18.4911	아니오	2	2	2	2	2	2	2	2	2	2	2			0	1	1	2	2	1	1	1	1	1	2	2	2	2	2	1	1	1	2	2	2		1	2	2	2	0	4	1	1
573	30	2	2	1	24.4444	아니오	2	2	2	2	2	2	2	2	2	2	2			0	2	1	2	2	1	1	1	2	2	2	2	2	2	2	1	2	2	2	2	2		1	2	1	1	0	2	6	6
574	23	2	2	1	20.7008	아니오	2	2	2	2	2	2	2	2	2	2	2			0	2	1	1	2	1	1	1	1	2	2	2	2	2	2	1	1	1	2	2	1	3	2	2	2	2	0	4	1	1
575	23	2	2	5	23.4375	아니오	2	1	1	2	2	2	2	2	2	2	2			0	1	1	2	2	1	1	1	1	2	2	2	2	2	2	1	2	2	2	2	2		2	2	2	2	0	3	1	1
576	26	2	2	1		아니오	2	1	2	2	2	2	2	2	2	2	2			0	1	1	2	2	1	1	1	1	2	2	2	2	2	2	1	2	2	2	2	1	1	1	2	2	2	0	3	1	1
577	63	1		5	24.4473	과거 흡연	2	2	2	2	2	2	2	2	2	2	2			2	2	2	2	2	2	2	2	2	2	2	2	2	2	2	2	2	2	2	2	2		1	2	2	2	0	4	1	1
578	49	2	2	5	20.2848	아니오	2	1	2	2	2	2	2	2	2	2	2			2	2	2	2	2	2	2	2	1	2	2	2	2	2	2	2	2	2	2	2	2		1	2	2	2	0	4	6	6
579	48	2	2	1	24.3418	아니오	2	2	1	2	2	2	2	2	2	2	1	2	1	1	2	1	2	2	1	1	1	1	1	2	2	2	2	2	1	1	1	2	2	2		1	2	2	2	0	2	1	1
580	32	1		4	23.6295	아니오	2	2	2	2	2	2	2	2	2	2	2			0	2	1	2	2	2	1	1	2	2	2	2	2	2	2	1	1	2	2	2	2		1	2	2	2	0	2	1	1
581	42	2	2	5	15.7943	아니오	2	1	2	2	2	2	2	2	1	2	2			0	1	1	2	2	1	1	1	1	1	2	2	2	2	2	1	2	2	2	2	2		1	2	2	1	0	3	1	1
582	38	2	2	1	21.5139	아니오	2	2	2	2	2	2	2	2	2	2	2			1	2	1	2	2	2	1	1	2	2	2	2	2	2	2	1	1	1	1	2	2		1	2	2	2	0	1	1	1
583	36	1		5	22.5309	예	1	1	2	2	2	2	2	2	2	2	2			1	2	2	2	2	2	2	2	1	2	2	2	2	2	2	1	2	2	2	2	2		1	2	2	2	0	4	6	6
584	45	2	2	1	20.3428	아니오	2	2	2	2	2	2	2	2	2	2	2			1	2	1	2	2	1	1	1	2	2	2	2	2	2	2	1	1	1	2	2	2		1	2	2	2	0	2	1	1
585	42	1		3	18.937	아니오	2	1	2	2	2	2	2	2	2	2	2			1	2	1	2	2	2	2	2	2	2	2	2	2	2	2	1	2	2	2	2	2		1	2	2	2	1	3	1	1
586	52	2	2	1	23.0112	아니오	2	2	2	2	2	2	2	2	2	2	2			2	2	2	2	2	2	2	2	2	2	2	2	2	2	2	1	2	2	2	2	1	2	1	2	2	2	0	1	1	1
587	39	2	2	3	20.4467	아니오	2	2	2	2	2	2	2	2	2	2	2			2	2	2	2	2	1	1	1	1	2	2	2	2	2	2	1	2	2	2	2	1	2	1	2	2	2	0	3	6	6
588	24	2	2	1	17.7154	아니오	2	1	2	2	2	2	2	2	2	2	2			0	1	2	2	2	2	2	2	2	2	2	2	2	2	2	1	2	2	2	2	2		1	2	2	2	0	1	1	1
589	34	2	2	1	19.1001	아니오	2	2	2	2	2	2	2	2	2	2	2			0	2	1	2	2	2	1	1	1	2	2	2	2	2	2	2	2	2	2	2	2		1	2	2	2	0	3	1	1
590	48	2	2	5	20.8209	예	1	2	1	2	2	2	2	2	2	2	1	2	1	2	2	1	2	2	2	1	2	1	2	2	2	2	2	2	1	2	1	2	2	2		1	2	2	2	0	3	1	1
591	41	2	2	5	19.6283	아니오	2	2	2	2	2	2	2	2	2	2	2			2	2	2	2	2	1	1	2	2	2	2	2	2	2	2	1	2	2	2	2	1	1	1	2	2	2	0	4	1	1
592	38	1		5	25.8645	아니오	2	1	2	2	2	2	2	2	2	2	2			0	1	1	2	1	1	1	1	1	1	2	2	2	2	2	1	2	2	2	2	2		1	2	2	2	0	1	1	1
593	40	2	2	1	21.5645	아니오	2	2	2	2	2	2	2	2	2	2	1	2	2	1	1	2	2	2	2	1	2	1	1	2	2	2	2	2	1	2	2	2	2	2		1	2	2	2	2	2	6	6
594	41	2	2	1	22.0604	아니오	2	2	2	2	2	2	2	2	2	2	2			1	2	1	2	2	2	1	1	2	2	2	2	2	2	2	2	1	2	2	2	2		1	2	1	1	1	2	1	1
595	30	2	2	1	21.83	아니오	2	1	2	2	2	2	2	2	2	2	2			0	2	2	2	2	1	1	1	1	1	2	2	2	2	2	1	2	2	2	2	1	3	1	2	2	2	0	1	1	6
596	24	2	2	1	20.5761	아니오	2	1	2	2	2	2	2	2	2	2	2			0	1	1	2	2	1	1	1	1	2	2	2	2	2	2	1	1	1	1	2	1	1	1	2	1	1	0	2	1	1
597	35	2	2	5	19.1111	아니오	2	2	2	2	2	2	2	2	2	2	2			0	2	1	2	2	1	1	1	1	1	2	2	2	2	2	1	2	2	2	2	2		1	2	2	2	0	3	1	1
598	29	2	2	1	20.2848	아니오	2	1	2	2	2	2	2	2	2	2	2			0	1	2	2	2	2	1	2	2	2	2	2	2	2	2	1	2	2	2	2	2		1	2	2	2	0	3	1	1
599	27	2	2	1	20.4382	아니오	2	2	2	2	2	2	2	2	2	2	2			0	2	1	2	2	2	1	1	1	2	2	2	2	2	2	1	1	1	2	2	1	2	1	2	2	2	0	2	1	1
600	26	2	2	1	20.4294	아니오	2	1	2	2	2	2	2	2	2	2	2			0	2	1	2	2	1	2	1	1	2	2	2	2	2	2	1	2	1	2	2	2		1	2	1	1	0	1	1	1
601	31	2	2	1	21.4844	아니오	2	1	2	2	2	2	2	2	2	2	2			0	2	1	2	2	1	1	1	1	1	2	2	2	2	2	1	1	1	2	2	2		1	2	2	2	0	2	1	1
602	38	1		5	27.4587	예	1	2	2	2	2	2	2	2	2	2	2			1	2	2	2	2	2	2	2	2	2	2	2	2	2	2	2	2	2	2	2	2		1	2	2	2	0	1	3	3
603	28	2	2	1	21.4536	아니오	2	2	2	2	2	2	2	2	2	2	2			0	1	1	2	2	2	1	1	1	2	2	2	2	2	2	1	2	2	2	2	2		1	2	2	2	0	2	1	1
604	31	1		4	22.1297	과거 흡연	2	1	2	2	2	2	2	2	2	2	2			0	2	1	2	2	2	1	1	1	2	2	2	2	2	2	2	2	2	2	2	2		2	2	2	2	0	2	6	6
605	36	1		2	23.8754	아니오	2	1	2	2	2	2	2	2	2	2	2			1	2	1	2	2	1	1	1	1	2	2	2	2	2	2	1	1	1	2	2	1	3	1	2	1	1	2	3	1	1
606	30	2	2	1	19.6283	아니오	2	2	2	2	2	2	2	2	2	2	2			2	2	1	2	2	1	1	1	1	1	2	2	2	2	2	1	1	1	2	2	2		1	2	2	2	0	4	1	1
607	40	2	2	1	22.4088	아니오	2	1	2	2	2	2	2	2	2	2	2			1	1	1	2	1	1	1	1	1	1	2	2	2	1	2	1	1	1	2	2	1	4	1	2	2	2	0	4	1	1
608	35	1		5	22.6347	예	1	1	2	2	2	2	2	2	2	2	2			0	1	2	2	2	2	2	2	2	2	2	2	2	2	2	1	2	2	2	2	2		1	2	2	2	0	1	3	3
609	36	2	1	2	20.5761	아니오	2	1	2	2	2	2	2	2	2	2	2			0	2	1	2	2	1	1	1	1	2	2	2	2	2	2	1	2	1	2	2	1	1	1	2	2	2	0	2	6	6
610	42	2	2	1	31.6404	아니오	2	2	1	2	2	2	2	2	2	2	2			3	2	2	2	2	2	1	2	1	2	2	2	2	2	2	1	1	1	2	2	2		1	2	2	2	0	4	6	6
611	26	1		4	20.4284	과거 흡연	2	1	2	2	2	2	2	2	2	2	2			0	2	2	2	2	1	1	1	1	2	2	2	2	2	2	1	2	2	2	2	2		2	2	2	2	0	3	1	1
612	46	2	2	2	23.1405	아니오	2	1	2	2	2	2	1	2	2	2	2			0	1	1	2	2	1	1	1	1	1	2	2	2	2	2	1	1	1	2	2	1	1	1	2	2	2	0	4	2	2
613	29	2	2	1	24.1672	아니오	2	2	2	2	2	2	2	2	2	2	2			0	2	1	2	2	1	1	1	1	1	2	2	2	2	2	1	2	1	2	2	2		1	2	2	2	0	2	6	6
614	35	1		2	22.1297	아니오	2	1	2	2	2	2	2	2	2	2	2			0	1	2	2	2	2	1	2	1	2	2	2	2	2	2	1	2	2	2	2	2		1	2	2	2	1	2	2	6
615	27	2	2	1	21.0828	아니오	2	1	2	2	2	2	2	2	2	2	1	2	1	0	2	2	2	2	2	1	2	1	2	2	2	2	2	2	1	2	2	2	2	2		1	2	2	2	2	2	6	6
616	30	2	2	1	18.0662	아니오	2	2	2	2	2	2	2	2	2	2	2			1	2	1	2	2	2	1	1	1	1	2	2	2	2	2	1	2	2	2	2	2		1	2	1	2	0	1	1	1
617	29	2	2	1	21.4844	아니오	2	1	2	2	2	2	2	2	2	2	2			0	2	2	2	2	1	1	1	1	1	2	2	2	2	2	2	2	2	2	2	2		1	2	2	2	0	3	1	1
618	51	1		2	25.5102	아니오	2	1	2	2	2	2	2	2	2	2	2			3	2	1	2	2	1	1	2	2	2	2	2	2	2	2	1	2	2	2	2	2		1	2	2	2	0	4	1	1
619	27	1		5	17.301	예	1	2	2	2	2	2	2	2	2	2	2			0	1	1	2	2	1	1	1	1	1	2	2	2	2	2	1	2	2	2	2	2		2	2	1	2	0	2	1	1
620	38	2	2	5	23.0469	아니오	2	1	2	2	2	1	2	2	2	2	2			0	1	1	2	2	1	1	1	2	2	2	2	2	2	2	2	2	2	2	2	1	4	1	2	2	1	0	3	1	1
621	51	1		5	25.6055	예	1	1	2	2	2	2	2	2	2	2	2			1	2	2	2	2	2	1	2	1	2	2	2	2	2	2	1	2	2	2	2	2		1	2	2	2	0	1	1	1
622	26	2	2	1	32.8933	아니오	2	1	2	2	2	2	2	2	2	2	2			0	2	2	2	2	2	2	2	2	2	2	2	2	2	2	1	1	1	2	2	2		1	2	1	1	0	2	1	1
623	37	2	2	1	23.03	아니오	2	1	2	2	2	2	2	2	2	2	2			0	2	2	2	2	1	1	1	1	2	2	2	2	2	2	2	2	2	2	2	2		1	2	2	1	2	2	6	6
624	35	2	2	2	22.5896	아니오	2	2	2	2	2	2	2	2	2	2	2			0	2	1	2	2	1	1	1	1	2	2	2	2	2	2	1	2	2	2	2	2		1	2	2	2	0	3	6	6
625	33	2	2	1	19.1467	아니오	2	2	2	2	2	2	2	2	2	2	2			0	2	1	2	2	1	1	1	2	2	2	2	2	2	2	1	1	2	2	2	2		1	2	2	2	2	1	1	6
626	24	2	2	1	22.4813	예	1	1	2	2	2	2	2	2	2	2	2			0	1	2	2	2	1	1	1	1	1	2	2	2	2	2	1	2	2	2	2	1	1	1	2	2	2	0	4	6	6
627	30	2	2	4	21.1927	아니오	2	2	2	2	2	2	2	2	2	2	2			0	2	2	2	2	2	1	2	1	2	2	2	2	2	2	1	2	2	2	2	1	3	1	2	2	2	0	4	1	1
628	33	1		1	21.5451	과거 흡연	2	2	2	2	2	2	2	2	2	2	2			0	1	1	2	2	2	1	2	1	2	2	2	2	2	2	1	2	2	2	2	2		1	2	2	2	0	3	1	1
629	27	2	2	5	22.8928	아니오	2	1	2	2	2	2	2	2	2	2	2			0	2	2	2	2	2	2	2	2	2	2	2	2	2	2	1	2	1	2	2	2		1	2	2	2	2	2	1	1
630	40	1		4	21.7181	과거 흡연	2	1	2	2	2	2	2	2	2	1	2			2	2	1	2	2	1	1	1	1	2	2	2	2	2	2	2	2	2	2	2	2		1	2	2	1	0	3	6	6
631	50	1		2	24.9135	과거 흡연	2	2	1	2	2	2	2	2	2	2	2			2	1	2	2	2	2	2	2	2	2	2	2	2	2	2	1	1	2	2	2	2		1	2	2	2	1	3	1	6
632	38	1		2	22.5309	아니오	2	2	2	2	2	2	2	2	2	2	1	2	1	1	2	1	2	2	1	1	1	1	1	1	2	2	2	2	1	1	1	2	2	1	4	1	2	2	2	0	2	1	1
633	25	1		5	20.3074	예	1	2	2	2	2	2	2	2	2	2	2			0	1	1	2	2	2	1	2	1	2	2	2	2	2	2	1	2	2	2	2	2		1	2	2	2	0	1	1	1
634		2	2	5	20.5688	아니오	2	2	2	2	2	2	2	1	2	2	2			2	2	2	2	2	2	2	2	2	2	2	2	2	2	2	2	2	2	2	2	2		1	2	2	2	0	4	1	1
635	29	2	2	1	16.2982	아니오	2	1	2	2	1	2	2	2	2	2	2			0	2	2	2	2	2	2	2	2	2	2	2	2	2	2	1	2	2	2	2	2		1	2	2	2	0	1	1	1
636	50	2	2	1	20.5457	아니오	2	2	2	2	2	2	2	2	2	2	2			2	2	2	2	2	1	2	2	2	2	2	2	2	2	2	1	2	2	2	2	2		1	2	2	2	0	1	6	6
637	59	1		5	22.3094	아니오	2	1	2	2	2	2	2	2	2	2	2			2	2	2	2	2	2	2	2	1	2	2	2	2	2	2	2	2	2	2	2	2		1	2	2	2	0	3	1	1
638	45	1		2	23.8754	아니오	2	1	2	2	2	2	2	2	2	2	2			2	1	2	2	2	2	1	2	1	1	2	2	2	2	2	1	2	2	2	2	1	2	1	2	2	2	0	1	1	1
639	38	2	1	1	23.4375	아니오	2	2	2	2	2	2	2	1	2	2	2			0	2	1	2	2	1	2	1	1	2	2	2	2	2	2	1	2	2	2	2	2		2	2	1	1	0	3	1	1
640	32	1		1	26.1224	아니오	2	2	2	2	2	2	2	2	2	2	2			0	1	1	2	2	1	1	2	1	2	2	2	2	2	2	1	2	2	2	2	2		1	2	2	2	0	4	2	2
641	47	1		3	22.7833	예	1	1	2	2	2	2	2	2	2	2	2			2	2	2	2	2	2	2	2	2	2	2	2	2	2	2	2	2	2	2	2	2		1	2	2	1	0	2	1	1
642	21	2	2	5	26.5625	아니오	2	2	2	2	2	2	2	2	2	2	2			0	1	1	2	2	2	2	1	1	1	2	2	2	2	2	2	2	2	2	2	1	4	1	2	2	2	0	3	1	1
643	22	2	2	5	17.6898	아니오	2	2	2	2	2	2	2	2	2	2	2			0	1	1	2	2	1	2	1	1	1	2	2	2	2	2	1	2	2	2	2	1	4	1	2	2	2	0	3	6	1
644	29	1		3	23.6614	아니오	2	2	1	2	2	2	2	2	2	2	2			0	2	1	2	2	2	2	1	1	2	2	2	2	2	2	1	2	2	2	2	2		1	2	2	2	0	2	1	1
645	43	1		5	23.3887	아니오	2	2	2	2	2	2	2	2	2	2	2			1	2	1	2	2	2	2	1	1	2	2	2	2	2	2	2	2	2	2	2	1	3	1	2	2	2	0	3	1	1
646	25	2	2	5	18.6453	아니오	2	1	2	2	2	2	2	2	2	2	2			0	1	1	2	1	1	1	1	1	2	2	2	2	2	2	1	2	2	2	2	2		1	2	2	2	1	4	1	1
647	31	2	2	1	28.8415	아니오	2	1	2	2	2	2	2	2	2	2	2			0	2	2	2	2	2	2	2	2	2	2	2	2	2	2	2	2	2	2	2	2		2	2	2	1	0	3	1	1
648	38	1		2	26.1224	과거 흡연	2	1	2	2	2	2	2	2	2	2	2			1	1	2	2	2	2	2	2	2	2	2	2	2	2	2	2	2	2	2	2	2		1	2	2	2	0	1	1	1
649	27	2	2	5	20.4467	예	1	1	2	2	1	2	2	2	2	1	2			0	1	2	2	2	2	2	2	1	2	2	2	2	2	2	1	2	2	2	2	2		2	2	2	1	0	4	6	6
650	56	2	2	5		아니오	2	2	2	2	2	2	2	2	2	2	2			1	2	2	2	2	2	2	2	2	2	2	2	2	2	2	2	2	2	2	2	2		1	2	2	2	0	3	3	3
651	60	1		5	22.8571	예	1	1	2	2	2	2	2	2	2	2	2			0	2	2	2	2	2	2	1	1	1	2	2	2	2	2	2	2	2	2	2	2		1	1	2	2	2	1	1	1
652	30	2	2	1		아니오	2	2	2	2	2	2	2	2	2	2	2			0	1	1	2	2	1	1	1	1	2	2	2	2	2	2	1	2	2	2	2	1	2	1	2	2	2	0	2	1	1
653	41	2	2	1	20.0474	아니오	2	1	1	2	2	2	2	2	2	2	2			0	1	2	2	2	2	1	2	2	2	2	2	2	2	2	1	2	2	2	2	2		1	2	2	2	0	1	2	2
654	30	1		1	27.3438	아니오	2	1	2	2	2	2	2	2	2	2	2			0	2	1	2	2	1	1	1	1	2	2	2	2	2	2	1	2	2	2	2	1	2	1	2	2	2	0	3	6	6
655	49	2	2	1	21.9261	아니오	2	2	2	2	2	2	2	2	2	2	2			2	2	1	2	2	2	2	1	1	2	2	2	2	2	2	1	2	2	2	2	2		1	2	2	2	0	1	6	6
656	25	1		1	24.4418	아니오	2	1	2	2	2	2	2	2	2	2	2			0	2	1	2	2	1	1	1	1	1	2	2	2	2	2	2	2	2	2	2	1	2	1	2	1	1	0	2	1	1
657	27	2	2	5	27.6888	아니오	2	2	2	2	2	2	2	2	2	2	2			1	1	2	2	2	1	1	2	1	2	2	2	2	2	2	1	2	2	2	2	2		1	2	1	1	0	3	6	6
658	57	2	2	5	23.0112	아니오	2	2	2	2	2	1	2	2	2	2	2			2	2	1	2	2	2	1	2	2	2	2	2	2	2	2	1	2	2	2	2	2		1	2	2	2	0	4	3	3
659	47	1		5	27.7551	과거 흡연	2	1	2	2	2	2	2	2	2	2	2			0	2	1	2	2	1	2	1	2	2	2	2	2	2	2	1	2	2	2	2	2		1	2	2	2	0	2	6	6
660	28	2	2	5	19.8177	아니오	2	1	2	2	2	2	2	2	2	2	2			0	1	2	2	2	2	2	1	1	2	2	2	2	2	2	1	2	2	2	2	2		2	2	2	2	0	1	1	1
661	66	1		5	29.0548	아니오	2	1	2	2	2	2	2	2	2	2	2			2	2	2	2	2	2	1	2	2	2	2	2	2	2	2	2	2	2	2	2	2		1	2	2	2	0	1	1	1
662	24	1		5	23.5666	예	1	1	2	2	2	2	2	2	2	2	2			0	1	1	2	2	2	1	2	2	2	2	2	2	2	2	2	2	2	2	2	2		2	2	2	2	0	2	1	1
663	38	2	2	1	23.03	아니오	2	2	2	2	2	2	2	2	2	2	2			2	2	1	2	2	1	1	1	1	1	2	2	2	2	2	1	1	2	2	2	2		1	2	2	2	0	3	1	1
664	36	1		2	22.9926	아니오	2	1	2	2	2	2	2	2	2	2	2			0	1	1	2	2	1	1	1	1	1	2	2	2	1	2	1	1	1	1	2	1	4	1	2	2	2	0	1	1	1
665	26	2	2	1	18.7305	아니오	2	2	2	2	2	2	2	2	2	2	2			0	2	1	2	2	2	1	1	1	1	2	2	2	2	2	1	2	2	2	2	1	2	1	2	2	2	0	1	1	1
666	38	2	2	1	18.3933	아니오	2	2	2	2	2	2	2	2	2	2	1	2	1	2	2	2	2	2	2	1	2	1	2	2	2	2	2	2	1	2	1	2	2	2		1	2	2	2	0	3	1	1
667	33	1		2	22.9819	아니오	2	2	2	2	2	2	2	2	2	2	2			0	2	2	2	2	2	2	2	2	2	2	2	2	2	2	1	2	2	2	2	1	2	1	2	2	2	0	2	1	1
668	28	2	2	1	23.7118	아니오	2	1	2	2	2	2	2	2	2	2	2			0	2	1	2	2	1	1	2	1	2	2	2	2	2	2	1	2	2	2	2	2		1	2	2	2	0	1	6	6
669	31	2	2	1	20.1951	아니오	2	1	2	2	2	2	2	2	2	2	2			0	2	1	2	2	2	2	1	1	2	2	2	2	2	2	1	2	2	2	2	2		2	2	2	2	0	1	1	1
670	23	2	2	1	22.8928	아니오	2	2	2	2	2	2	2	2	2	2	1	2	1	0	2	1	2	2	1	1	1	1	2	2	2	2	2	2	1	2	1	2	2	2		1	2	1	1	0	3	1	1
671	44	2	2	5	20.9573	아니오	2	2	2	2	2	2	1	2	2	2	1	2	2	3	2	1	1	1	1	1	1	1	1	2	2	2	2	2	1	1	1	2	2	1	4	1	2	2	1	0	4	1	1
672	57	1		5	22.4712	아니오	2	2	2	2	2	2	2	2	2	2	1	2	1	2	2	2	2	2	2	2	2	1	2	2	2	2	2	2	2	2	2	2	2	2		1	2	2	2	0	2	1	1
673	27	2	2	1	18.9036	아니오	2	2	2	2	2	2	2	2	2	2	2			0	2	1	2	2	1	1	1	1	2	2	2	2	1	2	1	2	2	2	2	1	3	1	2	2	2	0	4	1	1
674	32	1		1	23.7228	예	1	1	2	2	2	1	2	2	2	2	2			2	2	1	2	2	1	1	2	1	2	2	2	2	2	2	1	2	2	2	2	2		1	2	2	2	2	2	6	6
675	50	1		5	28.4005	예	1	1	2	2	2	2	2	2	2	2	2			1	2	1	2	2	1	1	1	1	1	2	2	2	2	2	2	2	2	2	2	2		2	2	2	2	0	3	2	1
676	24	2	2	1	19.5312	아니오	2	2	2	2	2	2	2	2	2	2	2			0	1	1	2	2	1	2	1	1	2	2	2	2	2	2	1	2	1	2	2	2		1	2	2	2	0	1	1	6
677	39	1		5	23.4586	아니오	2	1	2	2	2	2	2	2	2	2	2			1	2	2	2	2	2	2	2	2	2	2	2	2	2	2	1	2	2	2	2	2		1	2	2	2	0	1	6	6
678	61	1		5	24.677	아니오	2	1	2	2	2	2	2	2	2	2	2			1	2	2	2	2	2	2	2	2	2	2	2	2	2	2	2	2	2	2	2	2		2	1	2	2	0	1	6	6
679	58	2	2	5	23.3355	아니오	2	2	2	2	2	2	1	2	2	2	2			1	2	2	2	2	1	1	2	1	1	2	2	2	2	2	2	2	2	2	2	2		1	2	2	1	0	2	1	1
680	39	1		4	23.5294	아니오	2	1	2	2	2	2	2	2	2	2	2			1	2	2	2	2	2	2	2	2	2	2	2	2	2	2	2	2	2	2	2	2		1	2	2	2	0	3	1	1
681	37	1		2	28.7274	아니오	2	2	2	2	2	2	2	2	2	2	2			1	2	2	2	2	2	2	2	2	2	2	2	2	2	2	1	2	2	2	2	2		2	2	2	2	1	1	1	1
682	28	2	2	1	27.2817	아니오	2	1	2	2	2	2	2	2	2	2	2			0	1	1	2	2	2	1	1	1	2	2	2	2	2	2	1	2	1	2	2	2		1	2	1	1	0	1	6	1
683	25	1		5	22.3863	아니오	2	1	2	2	2	2	2	2	2	2	2			0	1	2	2	2	2	2	2	1	2	2	2	2	2	2	2	2	2	2	2	2		1	2	2	2	0	4	3	3
684	52	2	2	5	22.5827	아니오	2	2	2	2	2	2	2	2	2	2	2			0	2	1	2	2	1	1	1	1	1	2	2	2	2	2	1	1	1	2	2	2		1	2	2	1	0	4	1	1
685	29	2	2	4	18.7305	아니오	2	1	2	2	2	2	2	2	2	2	2			0	2	1	2	2	2	1	2	1	2	2	2	2	2	2	1	2	2	2	2	1	2	1	2	2	2	0	3	1	1
686	60	1		5	23.6614	예	1	2	2	2	2	1	2	2	2	2	2			2	2	2	2	2	1	1	2	1	2	2	2	2	2	2	2	2	2	2	2	2		1	2	2	2	0	3	1	6
687	56	1		2	24.5351	아니오	2	2	2	2	2	2	2	2	2	2	2			2	2	2	2	2	2	2	2	2	2	2	2	2	2	2	2	2	2	2	2	2		1	2	1	1	0	4	1	1
688	52	2	2	5	21.2306	과거 흡연	2	2	2	2	2	2	2	2	2	2	2			2	2	2	2	2	2	2	2	2	2	2	2	2	2	2	2	2	2	2	2	2		2	2	2	2	0	3	6	6
689	28	1		5	33.9506	예	1	1	2	2	2	2	2	2	2	2	2			0	1	2	2	2	2	2	2	2	2	2	2	2	2	2	2	2	2	2	2	2		1	2	2	2	0	1	3	3
690	41	2	2	5	22.6409	아니오	2	2	2	2	2	2	2	2	2	2	2			2	2	2	2	2	2	2	2	2	2	2	2	2	2	2	2	2	2	2	2	2		1	2	2	2	0	4	3	3
691	53	2	2	5	22.719	아니오	2	1	2	2	2	2	1	2	2	2	2			2	2	2	2	2	1	2	2	1	1	2	2	2	2	2	1	2	2	2	2	2		1	2	2	2	0	3	1	6
692	31	1		2	26.7755	아니오	2	2	2	2	2	2	2	2	2	2	2			0	1	1	2	2	1	1	1	1	2	2	2	2	2	2	2	2	2	2	2	2		1	2	2	2	0	1	6	6
693	34	2	2	2	22.6757	아니오	2	1	2	2	2	2	2	2	2	2	2			2	1	1	2	2	2	2	1	1	2	2	2	2	2	2	2	2	2	2	2	2		1	2	2	2	0	1	1	1
694	31	1		5	23.4509	과거 흡연	2	1	2	2	2	2	2	2	2	2	2			0	1	1	2	2	1	1	1	1	2	2	2	2	2	2	1	2	2	2	2	1	4	1	2	2	2	0	3	1	1
695	55	2	2	5	25.6312	예	1	1	2	2	2	2	2	2	2	2	2			2	2	2	2	2	2	2	2	2	2	2	2	2	2	2	1	2	2	2	2	2		1	2	2	2	0	4	1	1
696	56	2	2	5	21.6041	아니오	2	2	2	2	2	2	2	2	2	2	2			2	2	2	2	2	2	2	1	1	1	2	2	2	2	2	1	2	2	2	2	2		1	2	2	2	0	1	1	1
697	23	2	2	5	23.4375	아니오	2	2	2	2	2	2	2	2	2	2	2			0	1	1	2	2	1	1	1	1	1	2	2	2	2	2	1	2	2	2	2	2		1	2	1	1	0	2	6	6
698	29	2	2	4	20.1951	예	1	1	2	2	2	2	2	2	2	2	2			0	2	2	2	2	2	1	1	1	1	2	2	2	2	2	2	2	2	2	2	2		1	2	2	2	0	2	1	1
699	51	2	2	1	20.1348	아니오	2	1	2	2	2	2	1	2	2	2	2			1	2	1	2	2	2	1	1	1	2	2	2	2	2	2	1	1	1	2	2	2		1	2	2	2	0	1	2	2
700	43	2	2	1	18.7783	아니오	2	2	2	2	2	2	2	2	2	2	2			1	1	1	2	2	1	1	1	1	2	2	2	2	1	2	1	2	2	1	2	1	1	1	2	1	1	0	3	3	3
701	31	2	2	1	17.9418	아니오	2	2	2	2	2	2	2	2	2	2	1	2	2	0	1	1	2	2	1	1	2	1	1	2	2	2	2	2	1	2	1	2	2	2		2	2	2	2	0	2	1	1
702	46	2	2	5	24.5578	아니오	2	2	2	2	2	2	2	1	2	2	2			1	2	2	2	2	2	2	1	1	2	2	2	2	2	2	1	2	2	2	2	2		1	2	2	2	0	3	1	1
703	26	2	2	5	17.5781	아니오	2	2	2	2	2	2	2	2	2	2	2			0	1	1	2	2	2	1	1	1	2	2	2	2	2	2	1	2	2	2	2	2		1	2	2	2	0	1	6	6
704	43	2	2	1	22.8624	아니오	2	1	2	2	2	2	2	2	2	2	2			1	2	1	2	2	1	1	2	1	1	2	2	2	2	2	1	1	1	2	2	2		1	2	1	1	0	4	1	1
705	46	2	2	5	20.5688	아니오	2	1	2	2	2	2	2	2	2	2	2			2	2	2	2	2	2	2	2	2	2	2	2	2	2	2	2	2	2	2	2	2		1	2	2	2	0	1	1	1
706	56	1		5	25.7117	아니오	2	1	2	2	2	2	2	2	2	2	2			2	2	2	2	2	2	2	1	1	2	2	2	2	2	2	2	2	2	2	2	2		1	1	2	1	0	3	3	3
707	37	2	2	1	20.6905	아니오	2	2	2	2	2	2	2	2	2	2	2			0	2	1	2	2	1	1	1	1	2	2	2	2	2	2	1	2	1	2	2	2		1	2	1	1	0	2	1	1
708	49	2	2	5	17.4044	아니오	2	2	2	2	2	2	2	2	2	2	2			2	1	2	2	2	2	1	2	2	2	2	2	2	2	2	2	2	2	2	2	2		1	2	2	2	0	2	6	6
709	38	2	2	1	21.0938	아니오	2	2	2	2	2	2	2	2	2	2	2			1	2	2	2	2	2	1	2	2	2	2	2	2	2	2	1	2	1	2	2	2		1	2	2	2	0	1	1	1
710	62	1		5	22.6474	아니오	2	1	2	2	2	2	2	2	2	2	2			0	2	2	2	2	2	2	2	2	2	2	2	2	2	2	2	2	2	2	2	2		1	2	2	2	0	3	1	1
711	45	1		5	16.937	예	1	2	1	2	2	2	2	2	2	2	2			0	2	2	2	2	1	1	1	1	2	2	2	2	2	2	2	2	2	2	2	2		1	2	2	2	0	4	1	1
712	58	1		5	23.4509	과거 흡연	2	2	2	2	2	2	2	2	2	2	2			1	2	2	2	2	2	2	2	2	2	2	2	2	2	2	2	2	2	2	2	2		1	1	2	2	0	4	1	1
713	28	2	1	1	31.245	아니오	2	2	2	2	2	2	2	2	2	2	2			0	2	2	2	2	1	1	2	1	1	2	2	2	2	2	1	2	2	2	2	2		1	2	2	2	0	2	6	6
714	29	2	2	1	17.7999	아니오	2	2	2	2	2	2	2	2	2	2	2			0	2	1	2	2	1	1	1	1	2	2	2	2	2	2	1	1	2	2	2	1	3	2	2	2	2	0	4	1	1
715	28	1		5	21.9713	아니오	2	2	2	2	2	2	2	2	2	2	2			0	1	1	2	1	1	1	1	1	2	2	1	2	1	2	1	1	2	2	2	1	4	1	2	1	1	0	3	1	1
716	44	1		5	24.8971	아니오	2	1	1	2	2	2	2	2	2	2	1	2	1	1	2	2	2	2	2	1	2	1	2	2	2	2	2	2	1	2	2	2	2	2		1	2	2	1	0	3	6	6
717	52	2	2	1	26.2715	아니오	2	1	1	2	2	2	1	2	2	2	2			1	2	1	2	2	2	1	1	2	2	2	2	2	2	2	1	2	2	2	2	2		1	2	2	2	0	3	6	1
718	31	2	2	5	19.487	아니오	2	2	2	2	2	2	2	2	2	2	2			1	1	1	2	2	1	1	1	1	1	2	2	2	2	2	1	1	2	2	2	2		1	2	1	1	0	3	5	5
719	25	2	2	1	18.75	아니오	2	2	2	2	2	2	2	2	2	2	2			0	1	2	2	2	2	1	1	1	2	2	2	2	2	2	1	2	2	2	2	2		1	2	2	2	1	2	1	1
720	53	2	2	1	21.875	아니오	2	2	2	2	2	2	2	2	2	2	2			0	2	2	2	2	1	1	1	1	1	2	2	2	2	2	1	1	1	2	2	2		1	2	2	2	2	4	1	1
721	44	1		5	26.7949	과거 흡연	2	1	2	2	2	2	2	2	2	2	2			3	2	2	2	2	1	1	2	1	2	2	2	2	2	2	1	2	2	2	2	2		1	2	1	1	0	3	6	6
722	29	1		1	27.3797	예	1	1	2	2	2	2	2	2	2	2	2			0	2	1	2	2	2	1	1	1	2	2	2	2	2	2	1	2	2	2	2	2		1	2	2	1	0	2	1	1
723	49	2	2	5	24.1965	아니오	2	2	2	2	2	2	2	1	2	2	2			2	2	2	2	2	1	1	2	1	2	2	2	2	2	2	1	2	1	2	2	2		1	1	2	2	0	2	6	6
724	35	1		5	23.3234	예	1	2	2	2	2	2	2	2	2	2	2			0	1	1	2	2	2	2	2	1	2	2	2	2	2	2	1	2	2	2	2	2		1	2	2	2	0	2	6	1
725	35	1		1	24.623	예	1	1	2	2	2	2	2	2	2	2	2			0	2	1	2	2	2	2	1	1	2	2	2	2	2	2	1	2	2	2	2	2		1	2	2	1	1	3	6	2
726	40	2	2	1	23.8751	아니오	2	1	2	2	2	2	2	2	2	2	2			0	2	1	2	2	2	2	1	1	1	2	2	2	2	2	2	2	2	2	2	2		1	2	2	2	0	3	6	6
727	36	2	2	1	19.8791	아니오	2	2	2	2	2	2	2	2	2	2	2			2	2	1	2	2	2	1	2	1	2	2	2	2	2	2	1	1	1	2	2	2		1	2	1	1	0	2	6	6
728	26	2	2	1	24.841	아니오	2	1	2	2	2	2	2	2	2	2	2			0	1	1	1	2	1	1	1	1	2	2	2	2	2	2	1	1	1	2	2	1	3	1	2	1	2	0	4	1	1
729	54	1		3	25.0593	예	1	1	2	2	2	2	2	1	2	2	2			2	2	1	2	2	1	1	1	1	1	2	2	2	2	2	2	2	2	2	2	2		1	2	2	2	0	1	6	6
730	46	2	2	2	25.3906	아니오	2	2	2	2	2	2	2	2	2	2	2			0	1	1	2	2	2	1	1	2	2	2	2	2	2	2	1	2	2	2	2	2		2	2	2	2	0	3	1	1
731	60	1		5	26.2976	예	1	1	2	2	2	1	2	2	2	2	2			1	2	2	2	2	2	2	2	2	2	2	2	2	2	2	2	2	2	2	2	2		1	2	2	2	0	3	2	2
732	43	2	2	1	25.5937	아니오	2	2	2	2	2	2	2	2	2	2	2			2	2	1	2	1	1	1	1	1	1	2	2	2	2	2	2	2	2	2	2	1	4	2	2	2	2	0	3	6	6
733	32	2	2	5	24.7676	아니오	2	2	2	2	2	2	2	2	2	2	2			1	2	2	2	2	2	2	2	1	2	2	2	2	2	2	1	1	2	2	2	2		2	2	2	2	0	4	6	6
734	40	1		5	23.9395	아니오	2	1	2	2	2	2	2	2	2	2	2			0	1	1	2	2	1	2	1	1	2	2	2	2	2	2	1	2	2	2	2	2		1	2	2	1	0	4	3	3
735	59	1		5	25.6055	아니오	2	1	2	2	2	2	2	2	2	2	2			2	2	2	2	2	2	2	2	1	2	2	2	2	2	2	2	2	2	2	2	2		1	2	2	2	0	2	6	5
736	39	2	2	1	19.1406	아니오	2	2	2	2	2	2	2	2	2	2	2			0	1	2	2	2	1	1	2	1	1	2	2	2	2	2	1	2	2	2	2	2		1	2	2	2	0	2	1	1
737	57	2	2	5	23.1399	아니오	2	2	2	2	2	2	2	2	2	2	2			2	2	2	2	2	2	2	2	2	2	2	2	2	2	2	2	2	2	2	2	2		1	1	2	2	0	3	6	6
738	56	2	2	5	27.1416	아니오	2	2	2	2	2	2	2	2	2	2	2			3	2	2	2	2	2	2	2	1	2	2	2	2	2	2	1	2	1	2	2	2		1	2	2	2	0	3	1	1
739	23	2	2	1	22.1003	아니오	2	1	2	2	2	2	2	2	2	2	2			0	1	1	1	2	1	1	2	1	2	2	2	2	2	2	1	2	2	2	2	1	3	1	2	1	2	0	4	1	1
740	59	1		2	23.8087	예	1	1	2	2	2	1	2	2	2	2	2			2	2	2	2	2	2	2	2	2	2	2	2	2	2	2	2	2	2	2	2	2		1	2	2	2	0	3	2	1
741	54	2	2	5	19.9481	아니오	2	2	2	2	2	2	2	2	2	2	2			3	2	2	2	2	2	1	2	1	1	2	2	2	2	2	2	2	2	2	2	2		1	2	2	2	0	3	1	1
742	41	2	2	1	21.3382	아니오	2	1	2	2	2	2	2	2	2	2	2			2	2	1	2	2	1	1	1	1	1	2	2	2	2	2	1	1	2	2	2	1	4	1	2	2	2	0	3	6	6
743	52	1		5	22.4913	예	1	1	2	2	2	2	2	2	2	2	2			2	2	2	2	2	2	2	2	2	2	2	2	2	2	2	2	2	2	2	2	2		1	2	2	2	0	2	1	1
744	24	2	2	1	22.4813	아니오	2	1	2	2	2	2	2	2	2	2	2			0	2	1	2	2	1	1	1	1	1	2	2	2	2	2	1	2	2	2	2	2		1	2	2	2	0	1	2	2
745	59	1		5	23.1206	아니오	2	1	2	2	2	2	2	2	2	2	2			2	2	2	2	2	2	2	2	1	2	2	2	2	2	2	2	2	2	2	2	2		1	2	2	2	0	1	6	6
746	64	1		5	24.093	과거 흡연	2	2	2	2	2	2	1	2	2	2	2			2	2	2	2	2	2	2	2	1	2	2	2	2	2	2	2	2	2	2	2	2		1	2	2	2	0	4	6	6
747	26	2	2	1	19.4674	아니오	2	2	2	2	2	2	2	2	2	2	2			0	2	2	2	2	2	1	2	2	2	2	2	2	2	2	1	1	2	2	2	2		1	2	2	1	0	3	1	1
748	27	2	2	1	21.0962	아니오	2	2	2	2	2	2	2	2	2	2	2			0	1	1	2	2	1	1	1	1	1	2	2	2	2	2	1	2	2	2	2	2		1	2	2	2	0	1	5	5
749	51	2	2	5	23.9361	아니오	2	2	2	2	2	1	2	2	2	2	2			1	2	2	2	2	2	1	1	1	2	2	2	2	2	2	2	2	2	2	2	2		2	2	2	1	0	3	6	6
750	58	2	2	5	21.5019	아니오	2	2	2	2	2	2	2	2	2	2	2			2	1	2	2	2	1	1	1	1	1	2	2	2	2	2	1	1	1	2	2	2		1	2	2	2	0	4	1	1
751	38	2	2	5	24.0882	아니오	2	2	2	2	2	1	2	2	2	2	2			3	2	1	2	2	1	2	2	1	1	2	2	2	2	2	1	2	1	2	2	2		1	2	1	1	0	3	1	1
752	33	2	2	5	21.3599	과거 흡연	2	1	2	2	1	2	2	2	2	2	2			0	2	1	2	2	1	2	2	2	2	2	2	2	2	2	1	1	2	2	2	2		1	2	2	2	0	4	1	1
753	23	2	2	1	20.83	아니오	2	1	2	2	2	2	2	2	2	2	2			0	2	1	2	2	1	2	2	2	2	2	2	2	2	2	1	2	2	2	2	2		1	2	2	2	0	4	1	1
754	23	2	2	1	16.263	아니오	2	2	2	2	2	2	2	2	2	2	2			0	1	1	2	1	1	1	1	2	1	2	2	2	2	2	1	2	2	2	2	1	2	2	2	2	2	0	3	6	6
755	28	1		3	21.4692	예	1	1	2	2	2	2	2	2	2	2	2			0	2	1	2	2	2	1	1	1	2	2	2	2	2	2	1	2	2	2	2	1	3	1	2	2	2	0	4	1	1
756	47	2	2	3	23.6244	아니오	2	1	2	2	2	2	2	2	2	2	2			1	2	2	2	2	2	2	2	2	2	2	2	2	2	2	1	2	1	2	2	2		1	2	1	1	0	4	1	1
757	27	2	2	1	26.9531	아니오	2	2	2	2	2	2	2	2	2	2	2			0	1	1	2	2	2	1	1	1	2	2	2	2	2	2	1	1	1	2	2	2		1	2	2	2	0	3	6	6
758	35	1		1	25.3515	예	1	1	2	2	2	2	2	2	2	2	2			0	1	2	2	2	2	2	2	1	2	2	2	2	2	2	1	2	2	2	2	1	2	1	2	2	2	0	1	1	1
759	28	2	2	1	26.5731	아니오	2	2	2	2	2	2	2	2	2	2	2			0	1	1	2	2	1	1	1	1	2	2	2	2	2	2	1	1	1	2	2	1	2	1	2	2	2	2	3	1	1
760	50	2	2	4	26.7698	아니오	2	2	2	2	2	2	2	1	2	2	1	2	2	1	2	1	2	1	1	1	1	1	2	2	2	2	2	2	1	2	1	2	2	1	4	1	2	2	2	0	1	1	1
761	25	2	2	1	23.5304	아니오	2	2	2	2	2	2	2	2	2	2	2			0	1	1	2	2	1	1	1	1	2	2	2	2	2	2	1	2	2	2	2	1	1	1	2	2	2	0	3	1	1
762	59	2	2	5	23.0112	아니오	2	2	2	2	2	1	2	2	1	2	2			2	2	2	2	2	2	2	2	2	1	2	2	2	2	2	1	2	2	2	2	2		1	2	2	2	0	4	1	1
763	30	2	2	2	23.8751	아니오	2	1	2	2	2	2	2	2	2	2	2			0	2	2	2	2	2	1	2	1	2	2	2	2	2	2	1	1	1	2	2	2		1	2	2	2	0	1	1	1
764	63	1		5	23.5294	과거 흡연	2	2	2	2	2	2	2	2	2	2	2			0	2	2	2	2	2	2	2	2	2	2	2	2	2	2	2	2	2	2	2	2		1	2	2	2	0	3	3	3
765	27	2	2	1	24.4418	아니오	2	2	2	2	2	2	2	2	2	2	2			0	2	1	2	2	1	1	2	2	2	2	2	2	1	2	1	1	2	2	2	2		1	2	2	2	0	2	1	1
766	27	2	2	1	27.3438	아니오	2	1	2	2	2	2	2	2	2	2	2			0	1	1	2	2	1	1	1	1	2	2	2	2	2	2	1	1	1	2	2	1	2	2	2	2	2	0	3	1	1
767	40	1		2	23.1206	예	1	1	2	2	2	2	2	2	2	2	2			0	2	1	2	2	1	1	1	1	2	2	2	2	2	2	2	2	2	2	2	1	3	1	2	1	1	0	4	2	2
768	23	2	2	1	22.0386	아니오	2	1	2	2	2	2	2	2	2	2	2			0	2	1	2	2	1	1	2	1	2	2	2	2	2	2	1	2	2	2	2	2		1	2	2	2	0	3	1	1
769	27	2	2	1	24.4646	아니오	2	1	2	2	2	2	2	2	2	2	2			0	2	1	2	2	1	1	2	1	2	2	2	2	2	2	1	2	2	2	2	2		1	2	2	2	0	3	1	1
770	23	2	2	1	18.2899	아니오	2	2	2	2	2	2	2	2	2	2	2			0	2	1	2	2	2	1	2	1	2	2	2	2	2	2	2	2	2	2	2	2		2	2	2	1	0	4	1	1
771	39	2	2	1	20.4382	아니오	2	1	2	2	2	2	2	2	2	2	2			0	2	1	2	2	2	1	2	1	2	2	2	2	2	2	1	2	2	2	2	1	3	1	2	2	2	1	3	6	6
772	25	2	2	1	24.7475	아니오	2	2	2	2	2	2	2	2	2	2	2			0	1	1	2	2	2	1	2	2	2	2	2	2	2	2	1	1	2	2	2	2		1	2	2	1	0	4	1	1
773	28	2	2	1	19.8413	아니오	2	2	2	2	2	2	2	2	2	2	2			0	2	2	2	2	2	2	2	2	2	2	2	2	2	2	2	2	2	2	2	2		1	2	2	2	0	3	1	1
774	59	2	2	5	28.5156	아니오	2	2	2	2	2	2	2	2	1	2	2			2	2	2	2	2	2	2	2	2	2	2	2	2	2	2	2	2	2	2	2	2		1	2	2	2	0	3	1	1
775	52	1		4	23.7118	예	1	1	2	2	2	2	1	2	2	2	2			2	2	2	2	2	2	2	2	2	2	2	2	2	2	2	2	2	2	2	2	2		2	2	2	2	0	2	1	1
776	24	2	2	1	23.3091	아니오	2	1	2	2	2	2	2	2	2	2	2			0	1	1	2	2	1	1	1	1	1	2	2	2	2	2	1	2	2	2	2	2		1	2	2	1	0	3	1	1
777	59	2	2	5	22.8624	아니오	2	2	2	2	2	2	2	2	2	2	2			2	2	1	2	2	1	1	1	1	1	2	1	2	2	2	1	1	1	2	2	1	2	1	2	2	2	0	3	1	1
778	52	2	2	5	20.8889	아니오	2	2	2	2	2	2	2	1	2	2	2			2	2	2	2	2	1	2	2	2	2	2	2	2	2	2	2	2	2	2	2	2		2	2	2	1	0	1	1	1
779	57	1		5	36.1474	과거 흡연	2	1	2	2	2	2	2	1	2	2	2			2	2	2	2	2	1	1	1	1	2	2	2	2	2	2	1	2	1	2	2	2		2	2	2	2	0	3	1	1
780	25	2	2	1	25.0995	아니오	2	1	2	2	2	2	2	2	2	2	2			0	1	2	2	2	2	1	2	1	2	2	2	2	2	2	1	2	1	2	2	2		1	2	2	2	0	3	1	1
781	61	1		5	22.0386	예	1	1	1	2	2	2	2	2	2	2	1	2	1	1	2	2	2	2	2	1	2	1	2	2	2	2	2	2	1	2	2	2	2	2		1	2	2	1	0	4	1	1
782	31	1		1	23.246	아니오	2	2	2	2	2	2	2	2	2	2	2			0	2	1	2	2	1	1	1	1	2	2	2	2	2	2	1	2	2	2	2	2		1	2	2	2	0	3	1	2
783	38	2	2	5	18.4425	아니오	2	2	2	2	2	2	2	2	2	2	2			0	1	1	2	2	2	1	1	2	2	2	2	2	2	2	2	2	2	2	2	2		1	2	2	2	0	4	6	6
784	32	1		4	22.2291	아니오	2	2	2	2	2	2	2	2	2	2	2			0	1	1	2	2	1	1	1	1	2	2	2	2	2	2	1	2	2	2	2	2		1	2	2	2	0	4	1	1
785	38	1		2	21.7982	과거 흡연	2	2	2	2	2	2	2	2	2	2	2			2	2	1	2	2	2	1	1	1	1	2	2	2	2	2	1	1	2	2	2	1	3	1	2	2	1	0	4	1	1
786	30	2	2	1	22.4996	아니오	2	2	2	2	2	2	2	2	2	2	2			0	2	2	2	2	2	2	2	2	2	2	2	2	2	2	2	2	2	2	2	2		1	2	2	2	0	1	1	1
787	56	2	2	5	27.2932	아니오	2	2	2	2	2	2	2	2	2	2	2			3	2	2	2	2	2	2	1	1	2	2	2	2	2	2	2	2	2	2	2	2		1	2	2	2	0	1	3	3
788	55	2	2	2	23.1247	아니오	2	2	2	2	2	2	1	2	1	2	1	2	2	1	2	1	2	2	2	1	1	1	1	2	2	2	2	2	1	2	2	2	2	1	4	1	2	1	1	1	3	1	1
789	44	2	2	5	21.9899	아니오	2	1	2	2	2	1	2	1	1	2	2			2	2	2	2	2	2	2	2	1	2	2	2	2	2	2	2	2	2	2	2	2		1	2	2	2	1	3	6	6
790	47	2	2	5		아니오	2	2	2	2	2	2	2	2	2	2	2			2	2	2	2	2	1	2	2	1	2	2	2	2	2	2	1	2	2	2	2	2		1	2	2	2	0	3	1	1
791	26	2	2	1	21.2306	아니오	2	2	2	2	2	2	2	2	2	2	2			0	1	1	2	2	2	2	2	2	2	2	2	2	2	2	2	2	2	2	2	1	2	1	2	1	1	2	3	1	1
792	38	2	2	1	21.4844	아니오	2	1	2	2	2	2	2	2	2	2	2			2	1	1	2	2	1	1	1	1	2	2	2	2	2	2	1	2	2	2	2	2		1	2	2	2	0	2	6	6
793	30	2	2	4	20.3125	아니오	2	2	2	2	2	2	2	2	2	2	2			0	2	1	2	2	1	1	2	1	1	2	2	2	2	2	1	2	2	2	2	2		1	2	2	2	1	3	1	1
794	42	2	2	1	31.1419	아니오	2	1	2	2	2	1	2	2	2	2	2			0	2	2	2	2	2	2	2	2	2	2	2	2	2	2	2	2	2	2	2	2		1	2	2	2	0	4	1	1
795	36	2	2	1	19.7777	아니오	2	1	2	2	2	2	2	2	2	2	2			1	2	1	2	2	2	1	1	1	2	2	2	2	2	2	2	2	2	2	2	2		1	2	2	2	1	2	1	1
796	27	2	2	1	25.5937	아니오	2	2	2	2	2	2	2	2	2	2	2			0	2	1	2	2	1	1	1	1	1	2	2	2	2	2	1	2	2	2	2	1	2	1	2	2	2	1	2	1	1
797	56	1		5	21.3839	예	1	2	2	2	2	1	2	2	2	2	2			3	2	2	2	2	2	2	1	1	2	2	2	2	2	2	2	2	2	2	2	2		1	2	2	2	0	3	6	6
798	38	2	2	1	22.4766	아니오	2	1	2	2	2	2	2	2	2	2	2			2	1	1	2	2	2	1	2	1	2	2	2	2	2	2	2	2	2	2	2	2		1	2	2	2	0	4	1	1
799	60	2	2	5	22.8329	아니오	2	2	2	2	2	2	2	2	2	2	2			2	2	2	2	2	2	2	2	2	2	2	2	2	2	2	2	2	2	2	2	2		1	2	2	2	0	4	1	1
800	52	2	2	5	22.9421	아니오	2	2	2	2	2	2	2	2	2	2	2			3	2	2	2	2	2	2	2	1	2	2	2	2	2	2	2	2	2	2	2	2		1	2	2	2	0	3	6	6
801	29	2	2	1	19.8791	아니오	2	2	2	2	2	2	2	2	2	2	2			0	1	2	2	2	2	2	2	2	2	2	2	2	2	2	1	1	2	2	2	2		1	2	1	1	0	1	1	1
802	28	2	2	1	22.5827	아니오	2	2	2	2	2	2	2	2	2	2	2			0	2	2	2	2	1	1	1	1	2	2	2	2	2	2	1	2	2	2	2	2		1	2	2	2	1	2	1	1
803	39	1		5	28.7197	아니오	2	1	2	2	2	2	2	2	2	2	2			2	2	1	2	2	1	1	2	1	2	2	2	2	2	2	1	2	2	2	2	2		1	2	2	2	0	4	3	3
804	31	2	2	1	20.7612	아니오	2	1	2	2	2	2	2	2	2	2	2			0	1	2	2	2	1	1	1	1	2	2	2	2	2	2	1	1	1	2	2	1	4	1	2	2	2	0	4	1	1
805	39	1		5	25.9095	아니오	2	1	2	2	2	2	2	2	2	1	2			1	2	1	2	2	2	2	2	1	2	2	2	2	2	2	2	2	2	2	2	2		1	2	2	2	0	1	3	3
806	23	2	2	1	22.3757	아니오	2	2	2	2	2	2	2	2	2	2	2			0	1	1	2	2	1	1	1	2	2	2	2	2	2	2	1	1	2	2	2	1	1	1	2	2	2	0	2	1	1
807	24	2	2	5	22.4082	아니오	2	2	2	2	2	2	2	2	2	2	2			0	1	1	2	2	1	2	2	2	2	2	2	2	2	2	2	2	2	2	2	2		1	2	2	2	0	2	1	1
808	30	2	2	5	22.5827	아니오	2	1	2	2	2	2	2	2	2	2	2			0	2	1	2	2	1	1	1	1	2	2	2	2	2	2	1	2	2	2	2	2		1	2	2	2	0	4	1	1
809	53	2	2	5	23.2834	아니오	2	2	2	2	2	2	2	2	2	2	2			3	2	2	2	2	2	1	2	1	2	2	2	2	2	2	2	2	2	2	2	2		1	2	2	2	0	2	1	1
810	62	1		5	21.9671	아니오	2	2	2	2	2	2	1	2	2	2	2			0	2	2	2	2	2	1	2	1	2	2	2	2	2	2	2	2	2	2	2	2		1	2	2	2	0	3	1	1
811	32	2	2	1	20.5688	아니오	2	1	2	2	2	2	2	2	2	2	1	2	1	0	1	1	2	2	1	1	1	1	2	2	2	2	2	2	1	2	2	2	2	1	1	1	2	2	2	0	3	1	1
812	27	2	2	5	20.0288	아니오	2	2	2	2	2	2	2	2	2	2	2			0	2	1	2	2	1	2	2	1	2	2	2	2	2	2	1	2	2	2	2	2		2	2	2	2	0	2	6	6
813	26	2	2	1	20.5049	예	1	1	2	2	2	2	1	2	2	2	2			0	2	1	1	1	1	1	1	1	2	2	2	2	2	2	1	2	2	2	2	2		1	2	2	2	0	3	1	6
814	44	2	2	1	24.0346	아니오	2	2	2	2	2	2	2	2	2	2	2			2	2	2	2	2	2	2	2	2	2	2	2	2	2	2	2	2	2	2	2	2		1	2	2	2	0	1	1	1
815	48	2	2	5	26.0375	아니오	2	2	2	2	2	2	2	2	2	2	2			2	2	2	2	2	2	2	2	2	2	2	2	2	2	2	2	2	1	2	2	2		1	2	2	2	0	2	6	6
816	29	2	2	4	21.1927	아니오	2	1	2	2	2	2	2	2	2	2	2			0	1	2	2	2	1	1	1	1	2	2	2	2	2	2	1	2	1	2	2	1	3	1	2	2	2	0	1	1	1
817	25	2	2	1	22.6562	아니오	2	1	2	2	2	2	2	2	2	2	2			0	1	1	2	2	1	2	1	1	2	2	2	2	2	2	2	2	2	2	2	1	4	1	2	2	2	1	3	1	1
818	61	1		5	24.8016	아니오	2	1	2	2	2	2	2	2	2	2	2			2	2	2	2	2	2	2	2	2	2	2	2	2	2	2	2	2	2	2	2	2		2	2	2	2	0	2	1	6
819	40	2	2	2	22.0604	아니오	2	2	2	2	2	2	2	2	2	2	2			2	2	1	2	2	2	2	1	1	2	2	2	2	2	2	1	1	2	2	2	2		1	2	2	2	0	1	1	1
820	36	1		5	24.9135	아니오	2	2	2	2	2	2	2	2	2	2	2			0	2	1	2	2	1	1	2	1	2	2	2	2	2	2	1	2	2	2	2	1	1	1	2	2	2	0	3	1	1
821	25	2	2	1	18.2066	아니오	2	1	2	2	2	2	2	2	2	2	2			0	2	1	2	2	1	1	1	1	1	2	2	2	2	2	1	2	2	2	2	1	1	1	2	1	1	0	3	2	2
822	28	2	2	1	19.8141	아니오	2	2	2	2	2	2	2	2	2	2	2			0	2	1	2	2	2	2	2	1	2	2	2	2	2	2	2	1	2	2	2	2		1	2	2	2	0	1	1	1
823	23	2	2	5	19.7777	아니오	2	2	2	2	2	2	2	2	2	2	2			0	1	2	2	2	1	2	2	1	2	2	2	2	2	2	1	2	2	2	2	2		1	2	1	1	0	1	1	1
824	21	2	2	5	20.8209	아니오	2	1	2	2	2	2	2	2	2	2	2			0	1	1	2	1	1	1	1	1	1	2	2	2	2	2	1	2	2	2	2	1	4	1	2	2	2	0	3	1	1
825	57	2	2	5	24.0346	아니오	2	1	2	2	2	1	1	2	2	2	2			0	2	2	2	2	2	2	2	2	2	2	2	2	2	2	2	2	2	2	2	2		1	2	2	2	0	4	3	1
826	60	2	2	5	25.721	아니오	2	1	2	2	2	2	2	2	2	2	2			1	2	2	2	2	1	1	1	1	2	2	2	2	2	2	1	2	2	2	2	2		1	2	2	2	0	4	1	1
827	64	2	2	5	21.4031	아니오	2	2	2	2	2	2	2	2	2	2	2			2	2	2	2	2	2	2	2	2	2	2	2	2	2	2	2	2	2	2	2	2		1	2	2	2	0	4	1	1
828	57	2	2	5	21.3593	예	1	2	2	2	2	2	2	2	2	2	2			0	2	2	2	2	2	2	2	2	2	2	2	2	2	2	2	2	2	2	2	2		1	2	2	2	0	1	6	6
829	28	1		4	25.2092	예	1	1	2	2	2	2	2	2	2	2	2			0	1	1	2	1	1	1	1	1	2	2	2	2	2	2	2	2	2	2	2	2		1	2	2	1	0	3	6	6
830	61	2	2	5	22.2222	아니오	2	2	2	2	2	2	2	2	2	2	2			2	2	2	2	2	2	2	2	1	2	2	2	2	2	2	2	2	2	2	2	2		1	2	2	2	0	2	1	1
831	51	1		2	28.6801	과거 흡연	2	1	2	2	2	2	2	2	2	2	2			3	2	2	2	2	2	2	2	2	2	2	2	2	2	2	1	2	2	2	2	2		1	2	1	1	0	2	1	1
832	61	2	2	5	21.0828	예	1	2	2	2	2	2	2	2	2	2	2			1	2	2	2	2	2	2	2	1	2	2	2	2	2	2	1	2	2	2	2	2		1	2	2	2	0	4	3	3
833	24	2	2	1	18.8271	아니오	2	2	2	2	2	2	2	2	2	2	2			0	2	1	2	2	2	1	1	2	2	2	2	2	2	2	2	2	2	2	2	2		2	2	2	2	0	3	6	6
834	47	2	2	5	21.2031	아니오	2	2	2	2	2	2	2	2	2	2	2			2	2	1	2	2	1	1	1	1	1	2	2	2	2	2	1	2	1	2	2	2		1	2	2	2	0	3	6	1
835	46	2	2	2	21.5645	아니오	2	1	2	2	2	2	2	2	2	2	2			1	2	1	2	2	1	1	1	1	2	2	2	2	2	2	1	1	1	2	2	1	3	1	2	1	1	2	4	1	1
836	29	1		4	24.3438	아니오	2	1	2	2	2	2	2	2	2	2	2			0	1	2	2	2	2	2	2	2	2	2	2	2	2	2	2	2	2	2	2	2		1	2	2	1	0	2	1	1
837	44	1		2	22.742	아니오	2	1	2	2	2	2	2	2	2	2	2			2	1	2	2	2	2	1	1	1	2	2	2	2	2	2	1	2	2	2	2	2		1	2	2	2	0	3	1	1
[truncated: 18 more columns]
